# Supplementary material for: Evaluating Conservative Versus Surgical Management Strategies in Omental Infarction: A Case Report and Literature Review
Source: Case Rep Surg. 2025 Jun 10;2025:6050351. doi: 10.1155/cris/6050351 (PMC12173552; doi:10.1155/cris/6050351)
Supplement: Supporting Information — A summarised collated data of omental infarction and their management. [file 6050351.f1.zip]

Archive with 2 entries (2 files):
- Supplementary file_1.xlsx
- Supplementary file_2.xlsx
