# Supplementary material for: Evaluating Conservative Versus Surgical Management Strategies in Omental Infarction: A Case Report and Literature Review
Source: Case Rep Surg. 2025 Jun 10;2025:6050351. doi: 10.1155/cris/6050351 (PMC12173552; doi:10.1155/cris/6050351)
Supplement: Supporting Information — A summarised collated data of omental infarction and their management. [file 6050351.f1.zip › Supplementary file_2.xlsx]

## Sheet: Collated summary
	Title: Evaluating Conservative vs Surgical Management Strategies in Omental Infarction: A Case Report and Literature Review
Article number	Author name	Year	Study design	Total case reported	Case number	Age	Gender	Initial WBC /mm3	Initial CRP mg/L (0-5)	Imaging	Imaging comment	Management	Operation	Torsion/No torsion	Intraop findings	Histology
1	Geum JS	2022	Case Report	1	1	66	Male	N/A	44.99	CT scan	Focal fat containing mass like lesion with fat infiltration in the greater omentum.	Surgical management	Laparoscopic converted open partial omentectomy and primary repair of transverse colon.	Torsion	Focal area of 10cm in diameter of thickened and hemorrhagic omental fat tissue. Suspected serosal injury of transverse colon.	Chronic active inflammation, fat necrosis, abscess and fibrosis.
5	Dias S.J.T. et al.	2023	Case Report	1	1	35	Male	19000	198	Ultrasound scan	6cm appendix, diameter of 6.6cm with features of perforated tip.	Surgical management	Laparoscopic appendicectomy and omentectomy	Torsion	greater omentum torsion attached to tip of appendix.	marked fat necrosis, acute and chronic inflammation with focal fat necrosis and foamy cells, focal haemorrhages and vascular congestion and appendix with features of acute appendicitis.
6	Carrillo L.M. et al	2023	Case Report	1	1	24	Male	11080	N/A	Ultrasound scan	6mm outer diameter appendix, little periappendiceal fluid collection and no other findings.	Surgical management	Laparoscopic omentectomy	Torsion	Non inflammed appendix, dital omentum torsion on axial axis with necrosis
7	Oztas M et al.	2023	Retrospective study	12	1	34	Male	15500	50.4	CT scan	Oval mass with whirl sign	Surgical management	Open	No Torsion	N/A	inflammation with bleeding areas, with omental necrosis
					2	34	Male	14800	32.8	CT scan	Oval mass with whirl sign	Surgical management	Laparoscopic	No Torsion	N/A	inflammation with bleeding areas, with omental necrosis
					3	22	Male	14800	32.8	CT scan	Oval mass with whirl sign	Surgical management	Laparoscopic	No Torsion	N/A	inflammation with bleeding areas, with omental necrosis
					4	52	Male	14100	15.2	N/A	N/A	Surgical management	Laparoscopic	No Torsion	N/A	inflammation with bleeding areas, with omental necrosis
					5	26	Male	15200	54	CT scan	N/A	Surgical management	Open	No Torsion	N/A	inflammation with bleeding areas, with omental necrosis
					6	32	Male	17800	78	CT scan	N/A	Surgical management	Open	No Torsion	N/A	inflammation with bleeding areas, with omental necrosis
					7	20	Female	12600	67.7	CT scan	N/A	Surgical management	Open	No Torsion	N/A	inflammation with bleeding areas, with omental necrosis
					8	20	Male	9000	12	CT scan	N/A	Surgical management	Open	No Torsion	N/A	inflammation with bleeding areas, with omental necrosis
					9	54	Male	18200	35	CT scan	N/A	Surgical management	Open	No Torsion	N/A	inflammation with bleeding areas, with omental necrosis
					10	37	Male	13500	22.4	CT scan	N/A	Surgical management	Laparoscopic	No Torsion	N/A	inflammation with bleeding areas, with omental necrosis
					11	37	Male	13500	22.4	CT scan	N/A	Surgical management	Laparoscopic	No Torsion	N/A	inflammation with bleeding areas, with omental necrosis
					12	37	Female	13500	22.4	N/A	N/A	Surgical management	Laparoscopic	No Torsion	N/A	inflammation with bleeding areas, with omental necrosis
8	Machado L.B. et al.	2022	Case Report	1	1	56	Male	N/A	N/A	CT scan	large right intraabdominal fluid collection with mesenteric fat stranding.	Surgical management	Laparoscopic lysis of adhesions, partial omentectomy, drainage of intraabdominal collection primary ventral hernia repair and intraabdominal drain placement.	No Torsion	displaced small bowel to the left by large intraabdominal collection in right hemidabdomen. Drain milky white appearing fluid resembling sterile fat necrosis	necrotic omentum
9	Subasinghe D. et al.	2022	Case Report	1	1	37	Male	12120	13	CT scan	thickened area adjacent to right colon with fat stranding	Failed conservative management	Laparoscopic converted mini laparotomy appendicectomy, omentectomy and release of omental attachment to ascending colon.	Torsion	appendix not inflammed, inflammatory mass consisting necrotic omentum adherent to mid ascending colon. No omental torsion.	omental septal necrosis, mild to moderate infiltrate of acute and chronic inflammatory cells and fat necrosis, no evidence of thrombi, granuloma or malignancy.
11	Son T.Q. et al.	2021	Case Series	2	1	56	Female	7800	74	Ultrasound scan/CT scan	High parenchymal antithesis no masses or stones in bile tracts and gall bladder within thin walls. CT show no free air, only infiltrates and thickened omentum in right upper quadrant.	Surgical management	Laparoascopic exploration and omentectomy	No Torsion	No perforations, gall bladder showed no signs of inflammation. Greater omentum was purple and black attached to the abdominal wal and the falciform ligament.	necrotic inflammation of greater omentum.
					2	58	Female	8700	84	Ultrasound scan/CT scan	Ultrasound had 9mm wall gall bladder, common bile duct with no dilation or stones. CT abdomen show mass lesions measuring 22x60mm surrounded by fat inflammation and poor absorption of contrast medium suggesting greater omentum infarct	Surgical management	Laparoscopic omentectomy	No Torsion	no fluid in abdomen, greater omentum under liver partially necrotic.	many areas of bleeding in greater omentum and large amounts of fibrous fatty tissue. there were chronic invasive inflammation
12	Bolat H. et al.	2020	Case Report	1	1	61	Male	14400	N/A	Ultrasound scan/CT scan	omental stranding with curvilinear swirling (Whirl sign), heterogeneity observed in omentum approximately 20 x 10cm in right middle and lower quadrants and definite twisting on long axis, ultrasound show no free fluid	Surgical management	exploratory laparotomy and omentectomy	Torsion	sero-sanguinous free fluid found in peritoneal cavity. indurated omentum and found twisted and gangrenous and haemorrhagic measuring 35 x 25cm	hemorrhagic necrotic fibrofatty tissue with extravasation of red cells into fatty tissue. no evidence of vascular inflammation.
13	Kim T.H. et al.	2019	Case Report	1	1	41	Male	N/A	15	CT scan	4.2x4.4x1.4cm fatty mass with central mixed soft tissue attenuation in ant aspect of liver.	Failed conservative management	Laparoscopic partial omentectomy	No Torsion	omentum found between anterior abdominal wall and liver surface, trapped segment grossly necrotic and adhered to abdominal wall and adjacent liver surface.	necrosis and haemorrhage in resected omentum.
14	McMillen B. et al.	2019	Case Report	1	1	49	Female	6600	N/A	Ultrasound scan/CT scan	USG right upper quadrant, no gallbladder pathology with hepatic steatosis. CT show right upper quadrat omental fat stranding suggestive of focal fat necrosis	Conservative management	N/A	No Torsion	N/A	N/A
15	Elsherbeny M.S. et al.	2018	Retrospective study	4	1	9	Male	5400	N/A	Ultrasound scan	Normal	Surgical management	Exploratory laparotomy, appendectomy and omentectomy	Torsion	The appendix was normal and the omentum was twisted around itself with infarction of a part of it	Normal appendix and omental infarction
					2	13	Male	10500	N/A	Ultrasound scan	Normal	Surgical management	Exploratory laparoscopy, appendectomy and omentectomy	Torsion	The appendix was normal and the omentum was twisted around itself with infarction of a part of it	Normal appendix and omental infarction
					3	14	Male	10500	N/A	Ultrasound scan	Normal	Surgical management	Exploratory laparotomy, appendectomy and omentectomy	Torsion	The appendix was normal and the omentum was twisted around itself with infarction of a part of it	Normal appendix and omental infarction
					4	10	Female	14100	N/A	Ultrasound scan	Probe tenderness sign on right illiac fossa which suggestive of appendicitis	Surgical management	Exploratory laparoscopy, appendectomy and omentectomy	Torsion	The appendix was normal and the omentum was twisted around itself with infarction of a part of it	Normal appendix and omental infarction
17	Sun X.-W. et al.	2017	Case Report	1	1	50	Female	9710	N/A	CT scan	left ovarian cyst 6x4.5cm and median sagitta section showed increased fat density mass. segmental fat mass with increased density noted in left lower quadrant	Failed conservative management	Laparoscopic exploiration and omentectomy.	No Torsion	congested necrotic omentum adhering to abdominal wall with a segment of small intestine with bloody ascites approximately 200cc and ovarian cyst measuring 6x4.5cm	hemorrhagic infiltrations, thrombosis of tissue, acute inflammatory cellular infiltrate and fibrinoid necrosis.
18	Dhooghe V. et al.	2016	Case Report	1	1	67	Female	10200	43.4	Ultrasound scan	multiple gall stones with normal choledochal duct.	Surgical management	Laparoscopic omentectomy	Torsion	hemorrhagic fluid in intraperitoneal cavity with torsion of omentum
19	Torres-Alfonso J.R. et al.	2017	Case Report	1	1	65	Male	N/A	56	CT scan	rotation and thickening of mesenteric vessels, mesocolic fat edema and retrograde dilatation of small bowel. These findings initially suggested colon volvulus.	Surgical management	Exploratory laparotomy and omentectomy	Torsion	torsion of omentum, venous congestion and ischemia of greater omentum.	blood extravasation and fat necrosis with no evidence of malignancy
20	Cremonini C. et al.	2016	Case Report	1	1	28	Male	N/A	N/A	Ultrasound scan/CT scan	usg show roundish hyper echoic lesion in correspondence with right colon, absent fluid effusion. CT show oval thickening of fat tissue containing convoluted and twisted blood vessels.	Surgical management	Laparoscopic omentectomy	Torsion	hemorrhagic infarction with necrosis of greater omentum. Torsion point with occlusion of vessels.	Not mentioned
21	Amo-Alonso R. et al.	2015	Case Report	1	1	65	Female	Raised	N/A	CT scan	thickening fat of greater omentum with mass effect.	Conservative management	N/A	No Torsion	N/A	N/A
22	Yildiz R. et al.	2013	Case Series	2	1	22	Male	N/A	N/A	N/A	N/A	Surgical management	Laparotomy omentectomy	Torsion	normal appendix, necrotic omentum torsioned along its long axis. torsioned necrotic omentum tissue excised.	N/A
					1	55	Female	N/A	N/A	N/A	N/A	Surgical management	Laparotomy omentectomy	No Torsion	5x6cm necrotic omentum observed. Necrotic omentum tissue was excised.	N/A
23	Ryan J. et al.	2013	Case Report	1	1	58	Male	N/A	N/A	CT scan	11x13x26cm consistent with omental infarction. well defined heterogenous mass with interspersed fatty lesion in greater omentum. lateral CT show fatty and hyperattenuating streaky infiltration in the region of greater omentum.	Surgical management	Laparotomy omentectomy	No Torsion	walled off, oily collection requiring extensive debridement and prolonged drainage.
24	Ali S.D. et al.	2013	Case Report	2	1	30	Male	N/A	N/A	N/A	Not mentioned	Surgical management	Laparoscopic omentectomy	Torsion	greater omentum observed to be twisted around own axial axis and attached to anterior abdominal wall. Appendix normal and appendicectomy not done	Not mentioned
					2	22	Male	Raised	N/A	N/A	Not mentioned	Surgical management	Open omentectomy and appendicectomy	No Torsion	ischemc omentum adhered to anterior abdominal wall through narrow stalk. appendix normal	acute on chronic inflammation with fat necrosis. appendix histo was normal.
25	Gurbulak B et al.	2012	Case Report	1	1	45	Female	11700	N/A	Ultrasound scan	Normal	Surgical management	Laparoscopic omentectomy and appendicectomy	Torsion	serohemorrhagic fluid detected in pouch of douglas and omental torsion extending to side of the wall of pelvis. appendix apeared normal.	foci of necrosis and hemorrhage
26	Kim H.C. et al.	2011	Case Report	1	1	30	Female	N/A	N/A	Ultrasound scan/CT scan	USG echogenic attenuating non compressible mass 4x3.2cm well delineated from adjacent stomach and left heppatic lobe. CT show wel circumscribed fatty mass hyperattenuating streaks suggesting inflammation in lesser sac.	Conservative management	N/A	No Torsion	N/A	N/A
27	Sandhu A.S. et al.	2009	Case Report	1	1	25	Male	Raised	N/A	N/A		Surgical management	Open omentectomy and appendicectomy	Torsion	moderate serosanguinous peritoneal fluid. 5x5x4cm bluish black hemorrhagic omental mass in right iliac fossa. no omental torsion.	venous congestion, hemorrhagic infarction, fat necrosis and polymorphonuclear cell infiltration. appendix normal
28	Cianci R. et al.	2008	Case Report	2	1	33	Male	12050	6.13	Ultrasound scan/CT scan	- On ultrasound, the gallbladder appeared normal - CT revealed an area of slightly hyperattenuating fat with hyperdense infiltrated streaks, located in the right flank region between the anterior abdominal wall and the ascending and transverse colon + a small amount of free peritoneal fluid was also appreciated	Failed conservative management	Laparoscopic omentectomy	No Torsion	Solid, hemorrhagic, and necrotic section of the greater omentum overlying the ascending and the proximal transverse colon, adherent to the adjacent abdominal wall, associated to a discrete amount of seroushemorrhagic peritoneal fluid	venous congestion and thrombosis, hemorrhage, and fat cells necrosis,
					2	52	Female	7490	N/A	CT scan	- presence of a focal area of the greater omentum, located in the left flank region, characterized by increased density with a hyperattenuating streaky infiltrate - discrete amount of peritoneal fluid in the pelvis was also noted.	Surgical management	Laparoscopic omentectomy (partial omental resection)	No Torsion	(In the left flank region) - presence of an inflamed, hemorrhagic, and necrotic portion of greater omentum adherent to the adjacent peritoneum, together with a moderate amount of seroushemorrhagic free peritoneal fluid.	extensive fat necrosis, hemorrhage, acute and chronic inflammation, and initial fibrosis
29	Auguste T. et al.	2008	Case Report	1	1	56	Female	N/A	N/A	CT scan	- left subhepatic hypodensity of 62 x 52mm suggestive of omental torsion	Conservative management	N/A	Torsion	N/A	N/A
30	Abdennasser E.K. et al.	2008	Case Report	1	1	42	Male	Normal	N/A	CT scan	- diffuse streaking of greater omentum extending downwards and anteriorly to reach pelvis - focal mass of fat density showing streaks in a whirling pattern	Surgical management	Exploratory laparotomy [omentectomy is not noted]	Torsion	DIffuse infarction of greater omentum with a focal mass of omental torsion which extended along the lateral abdominal wall, terminating in the uppe right abdomen	N/A
31	Pinedo-Onofre J.A. et al.	2007	Retrospective study	8	1	52	Female	8500	N/A	Ultrasound scan	Normal	Surgical management	Exploratory laparotomy	Torsion	Secondary torsion was found	N/A
					2	10	Male	12460	N/A	Ultrasound scan	Normal	Surgical management	Exploratory laparotomy	Torsion	Secondary torsion was found	N/A
					3	67	Female	9100	N/A	Ultrasound scan	Normal	Surgical management	Exploratory laparotomy	Torsion	Secondary torsion was found	N/A
					4	9	Female	13890	N/A	Ultrasound scan	Normal	Surgical management	Exploratory laparotomy	Torsion	Secondary torsion was found	N/A
					5	34	Male	11190	N/A	Ultrasound scan	Normal	Surgical management	Exploratory laparotomy	Torsion	Secondary torsion was found	N/A
					6	29	Female	11700	N/A	Ultrasound scan	Normal	Surgical management	Exploratory laparotomy	No Torsion	Omental adhesion to sigmoid due to pre-existing intraabdominal pathology	N/A
					7	31	Male	12030	N/A	Ultrasound scan	Normal	Surgical management	Exploratory laparotomy	No Torsion	Omental adhesion to sigmoid due to pre-existing intraabdominal pathology	N/A
					8	42	Male	11980	N/A	Ultrasound scan	Normal	Surgical management	Exploratory laparotomy	No Torsion	Omental adhesion to sigmoid due to pre-existing intraabdominal pathology	N/A
32	Yeow W.-C. et al.	2005	Case Report	1	1	44	Female	N/A	N/A	Ultrasound scan/CT scan	- USG: distended gallbladder containing calculi without GB wall thickening - CT: whorled structure in the anterior abdomen	Surgical management	Exploratory laparotomy with omentectomy	Torsion	torsion of a segment of the great omentum	- Congestion of the vessels - Haemorrhagic infarction - Focal fat necrosis
33	Beattie G.C. et al.	2005	Case Report	1	1	77	Female	Normal	86	CT scan	- well-circumscribed extraluminal 8 x 7 x 4cm oval fatty mass in the right side of abdomen	Surgical management	Exploratory laparotomy with omentectomy	Torsion	well circumscribed tennis ball-sized fatty mass within the greater omentum - it has torted on its omental pedicle	- Congested lobulated fat encapsulated in a smooth membrane - evidence of chronic inflammation, fibrosis, and fat necrosis
34	Atar E. et al.	2004	Case Report	1	1	64	Female	12000	N/A	CT scan	Interpreted as omental torsion	Surgical management	Open laparotomy and omental resection	Torsion	12x8x3cm with fat necrosis and diffuse hemorrhage caused by torsion.	N /A
35	Houben C.H. et al.	2003	Case Report	1	1	8	Male	12500	N/A	Ultrasound scan	- poorly defined elliptical echogenic lesion (30 x 50mm), just below the liver edge	Surgical management	Exploratory laparotomy with omentectomy + appendicectomy	No Torsion	- Serosanguineous fluid in the abdominal cavity - Torted, tongue-like protrusion of the omentum (20 x 60mm)	[omentum] - Fibrovascular tissue - Fat lobules with inflammation and necrosis - Vessels were diffusely dilated and congested [appendix] - normal
36	Sanchez J. et al.	2002	Case Report	4	1	50	Female	15100	N/A	N/A	N/A	Surgical management	Diagnostic Laparoscopy with omentectomy	Torsion	- torted greater omentum	N/A
					2	23	Male	13300	N/A	N/A	N/A	Surgical management	Emergency laparoscopy with omentectomy	Torsion	- greater omentum was partially torted	N/A
					3	21	Male	N/A	N/A	N/A	N/A	Surgical management	Diagnostic Laparoscopy with omentectomy	Torsion	- moderate amount of dirty serous exudate in the abdomen - primary torsion with necrosis of the greater omentum	N/A
					4	27	Male	Raised	N/A	N/A	N/A	Surgical management	Emergency diagnostic laparoscopy with omentectomy	Torsion	- moderate amount of serous, bloody exudate in the right lower quadrant - partial torsion of omentum	N/A
37	Goti F. et al.	2000	Case Report	1	1	37	Male	10000	76	AXR/Ultrasound scan/CT scan	X-ray + USG: Normal CT: Normal	Surgical management	Diagnostic laparoscopy with omentectomy	No Torsion	- large amounts of serohaemorrhagic ascites - 2x4x5cm solid, hemorrhagic, and necrotic section of greater omentum; firmly wedged between liver and right hemidiaphragm	- venous congestion and thrombosis - hemorrhage due to extravasation of erythrocytes - necrosis of fat cells
38	Atsushi K. et al.	2001	Case Report	1	1	27	Male	17800	23.8	AXR/Ultrasound scan/CT scan	X-ray + USG: Normal CT: spiral-layered structure centered in right lower abdomen; with a continuous soft tissue mass shadow at the subumbilical region	Surgical management	Emergency laparotomy with omentectomy	Torsion	- Omentum above umbilicus is normal - Omentum below umbilicus was severely atrophied - Membranous tissue between omentum and vascular system had disappeared - Omentum twisted 3x, and the leading part had turned reddish-black (necrotic)	- most of the tip of greater omentum had undergone hemorrhagic necrosis - leading edge of the mass showed dense fibrosis with no inflammatory changes
39	Machtelinckx C. et al.	2001	Case Report	1	1	20	Male	N/A	N/A	AXR/CT scan	X-ray: air bubbles above the stomach CT: presence of a fatty mass with hazy contours and multiple strands + presence of multiple vessels within the mass whirling around a central spot	Surgical management	Laparoscopy converted to laparotomy - Difficult reduction, hence hernia orifice had to be enlarged and later closed without a mesh	Torsion	incarceration of the entire greater omentum and part of the transverse colon in a small diaphragmatic hernia (only about 3 cm in diameter). The hernia was clearly located between the anterior (sternal) and central (costal) parts of the diaphragm. Reduction was impossible and the laparoscopy was	N/A
41	Balthazar E.J. et al.	1993	Case Series	2	1	59	Male	13400	N/A	CT scan	- Heterogenous mass in the left lower abdomen (anteriorly), which compresses loops of small bowel - Poorly defined area of decreased attenuation was present in the omental mass	Surgical management	Exploratory Laparotomy	Torsion	- torsion of greater omentum - infarcted + inflammed 10x10cm mass - Firm-rubbery hemorrhagic mass, adherent to the anterior abdominal wall	- omental infarction with multiple areas of necrosis and intermixed adipose and fibrous tissue - Fibrinous exudate on outer surface - Abscess cavity containing yellow pus
					2	28	Male	13000	N/A	CT scan	- Ill-defined mass containing fat and streaky soft tissue densities is present in the left anterior midabdomen - 3cm fluid collection (abscess)	Surgical management	Exploratory Laparotomy	No Torsion	- 8cm indurated omental mass with a 3cm well-demarcated cavity containing purulent white material	- Infarction with necrotic areas - granulation tissue - pus-containing abscess
42	Sheu B.-S. et al.	1994	Case Report	1	1	38	Male	N/A	N/A	CT scan	heterogenic wedge-shaped area with intervening fibrous bands and hyperattentulated fatty necrosis over right upper quadrant	Surgical management	Exploratory Laparotomy	Torsion	Primary infarction of greater omentum with torsion	Primary infarction of greater omentum with torsion
44	Delaurentis D.A. et al.	1971	Retrospective Case Series	10	1	35	Male	8600	N/A	N/A	N/A	Surgical management	Exploratory Laparotomy	No Torsion	Infarction in the greater omentum	- venous congestion - hemorrhage into omental fat - necrosis - varying amounts of thrombosis in the venous channels		CAN BE USED IN DISCUSSION
					2	46	Male	13000	N/A	N/A	N/A	Surgical management	Exploratory Laparotomy	No Torsion	Infarction in the greater omentum, 10 x 5 cm, bloody peritoneal fluid	- venous congestion - hemorrhage into omental fat - necrosis - varying amounts of thrombosis in the venous channels
					3	12	Male	6900	N/A	N/A	N/A	Surgical management	Exploratory Laparotomy	No Torsion	Infarction in the greater omentum, 10 x 8 cm, straw-colored peritoneal fluid	- venous congestion - hemorrhage into omental fat - necrosis - varying amounts of thrombosis in the venous channels
					4	47	Male	12000	N/A	N/A	N/A	Surgical management	Exploratory Laparotomy	No Torsion	Infarction in the greater omentum, 6 x 4 cm	- venous congestion - hemorrhage into omental fat - necrosis - varying amounts of thrombosis in the venous channels
					5	32	Male	8200	N/A	N/A	N/A	Surgical management	Exploratory Laparotomy	No Torsion	Infarction in the greater omentum, 6 x 4 cm	- venous congestion - hemorrhage into omental fat - necrosis - varying amounts of thrombosis in the venous channels
					6	36	Female	12900	N/A	N/A	N/A	Surgical management	Exploratory Laparotomy	No Torsion	Infarction in the greater omentum, 8 x 4 cm, serosanguineous peritoneal fluid	- venous congestion - hemorrhage into omental fat - necrosis - varying amounts of thrombosis in the venous channels
					7	55	Male	8700	N/A	N/A	N/A	Surgical management	Exploratory Laparotomy	No Torsion	Infarction in the greater omentum, 9 x 5 cm	- venous congestion - hemorrhage into omental fat - necrosis - varying amounts of thrombosis in the venous channels
					8	43	Male	15000	N/A	N/A	N/A	Surgical management	Exploratory Laparotomy	No Torsion	Infarction in the greater omentum, 9 x 4 cm, cloudy peritoneal fluid	- venous congestion - hemorrhage into omental fat - necrosis - varying amounts of thrombosis in the venous channels
					9	54	Male	8900	N/A	N/A	N/A	Surgical management	Exploratory Laparotomy	No Torsion	Infarction in the greater omentum, 11 x 11 cm, serosanguineous peritoneal fluid	- venous congestion - hemorrhage into omental fat - necrosis - varying amounts of thrombosis in the venous channels
					10	39	Male	10000	N/A	N/A	N/A	Surgical management	Exploratory Laparotomy	No Torsion	Infarction in the greater omentum, 5 x 3 cm	- venous congestion - hemorrhage into omental fat - necrosis - varying amounts of thrombosis in the venous channels
45	Abbas M. et al.	2015	Case Report	1	1	38	Female	N/A	N/A	CT scan	6x7cm area of omental fat stranding consistent with omental infarction	Conservative management	N/A	No Torsion	N/A	N/A
46	Samarth Agarwal et al.	2015	Case Report	1	1	40	Male	N/A	N/A	CT scan	confluent areas of fat stranding in right illiac fossa	Failed conservative management	diagnostic laparoscopy --> midline laparotomy with partial omentectomy	No Torsion	- Right omental infarction with abscess formation infiltrating into abdominal wall muscle layers	- Omental infarction with extensive areas of necrosis - Ill-formed granulomas, with dense mixed inflammatory infiltrate - Lymph node: reactive sinus histiocytosis
47	Senthil Kumar Aiyappan et al.	2015	Case Report	1	1	30	Male	N/A	N/A	CT scan	focal fatty encapsulated lesion measuring 7cm craniocaudally with hyperattenuating streaks and surrounding soft tissue stranding anterior to transverse colon	Conservative management	N/A	No Torsion	N/A	N/A
48	Mohammed Alshehri et al.	2018	Case Report	1	1	46	Male	Normal	N/A	CT scan	intermesenteric homogenous fat stranding with a hyperdense rim	Conservative management	N/A	No Torsion	N/A	N/A
49	Majdi S. Alzahrani et al.	2018	Case Report	1	1	50	Female	12300	N/A	AXR/Ultrasound scan/CT scan	- X-ray: normal - USG: minimal free fluid in right iliac fossa - CT: minimal fat stranding in the right lower omental fat (46.4mmx27.0mmx45mm)	Conservative management	N/A	No Torsion	N/A	N/A
52	Manjit Bagul et al.	2016	Case Report	1	1	42	Male	Raised	Raised	Ultrasound scan/CT scan	USG inconclusive. CT show twisting of greater omentum with typical whirlpool appearance of twisted omental vessel in right mid abdomen and large inflammed omental fatty mass extending up to right lower abdomen as well as pelvic cavity displacing bowel loops along its margins. No evidence of ascites or bowel dilatation.	Surgical management	Laparotomy and omentectomy	Torsion	large inflammatory omental mass consisting of section infarcted omentum and twisted omental vessels were identified. Inflamed greater omental mass with at least 3 twists and no associated bowel obstruction or abnormal dilatation found. No obvious adhesions were seen surrounding the omental torsion.	showing areas of necrosis and hemorrhage with diffuse inflammation.
53	Barai KP et al.	2011	Case Report	1	1	32	Male	Normal	18	CT scan	increased density and stranding in omental fat in right upper and lower quadrant suggestive of segmental infarction of omentum.	Conservative management	N/A	No Torsion	N/A	N/A
56	Bessoud B. et al.	2008	Case Report	1	1	70	Female	Normal	Normal	CT scan	fatty mass under the wall, circumscribed, precolic with linear opacities	Conservative management	N/A	No Torsion	N/A	N/A
57	Bestman T J R. et al.	2009	Case Report	1	1	41	Male	Normal	Normal	CT scan	hyper attenuation of the greater omentum compatible with omentum infarction	Surgical management	Laparoscopic omentectomy	Torsion	small amount of serosanguineous fluid and a torsion with infarction of the right part of the divided omentum	omentum with ichemia and infarction
58	Bouilland O. et al.	2012	Case Report	1	1	28	Male	Normal	48	CT scan	N/A	Conservative management	N/A	No Torsion	N/A	N/A
59	Buell KG. et al.	2017	Case Report	1	1	58	Female	Normal	23	CT scan	fat stranding and a small amount of fluid around the greater omentum and within the right paracolic gutter	Surgical management	Laparoscopic omentectomy	No Torsion	the greater omental segment was adherent to the abdominal wall and the lateral aspect of the liver appeared thickened and was partially infarcted	not mentioned
60	Chauhan V. et al.	2015	Case Report	1	1	68	Female	12800	53	CT scan	large mass within the left upper quadrant with central fat density, marginal enhancement, a distended vessel coursing through the centre and hazy increased density of the fat outside of the mass	Conservative management	N/A	No Torsion	N/A	N/A
61	Choh NA et al.	2017	Retrospective study	12	1	28	Female	N/A	N/A	CT scan	ill defined predominantly fatty lesion with varid size 4.5-7.5cm	Conservative management	N/A	No Torsion	N/A	N/A
					2	28	Female	N/A	N/A	CT scan	ill defined predominantly fatty lesion with varid size 4.5-7.5cm	Conservative management	N/A	No Torsion	N/A	N/A
					3	28	Female	N/A	N/A	CT scan	ill defined predominantly fatty lesion with varid size 4.5-7.5cm	Conservative management	N/A	No Torsion	N/A	N/A
					4	28	Female	N/A	N/A	CT scan	ill defined predominantly fatty lesion with varid size 4.5-7.5cm	Conservative management	N/A	No Torsion	N/A	N/A
					5	28	Female	N/A	N/A	CT scan	ill defined predominantly fatty lesion with varid size 4.5-7.5cm	Conservative management	N/A	No Torsion	N/A	N/A
					6	50	Female	N/A	N/A	CT scan	ill defined predominantly fatty lesion with varid size 4.5-7.5cm	Conservative management	N/A	No Torsion	N/A	N/A
					7	50	Female	N/A	N/A	CT scan	ill defined predominantly fatty lesion with varid size 4.5-7.5cm	Conservative management	N/A	No Torsion	N/A	N/A
					8	28	Female	N/A	N/A	CT scan	ill defined predominantly fatty lesion with varid size 4.5-7.5cm	Conservative management	N/A	No Torsion	N/A	N/A
					9	28	Male	N/A	N/A	CT scan	ill defined predominantly fatty lesion with varid size 4.5-7.5cm	Conservative management	N/A	No Torsion	N/A	N/A
					10	28	Male	N/A	N/A	CT scan	ill defined predominantly fatty lesion with varid size 4.5-7.5cm	Conservative management	N/A	No Torsion	N/A	N/A
					11	50	Male	N/A	N/A	CT scan	ill defined predominantly fatty lesion with varid size 4.5-7.5cm	Conservative management	N/A	No Torsion	N/A	N/A
					12	50	Male	N/A	N/A	CT scan	ill defined predominantly fatty lesion with varid size 4.5-7.5cm	Failed conservative management	omentectomy	Torsion	twisted omentum	N/A
62	Coppin T. et al.	2006	Case Report	2	1	30	Male	13600	40	CT scan	heterogenous fatty mass with irregular soft tissue strands and a tubular structure, surrounded by a small hypodense ring along the anterior abdominal wall	Surgical management	laparoscopic exploration	Torsion	serosanguinous fluid along the paracolic gutter and infarction of the twisted omentum	omentum of 336 g measuring 13x12x3 cm with venous congestion, hemorrhage and necrosis
					2	36	Male	21000	7.9	CT scan	heterogenous fatty mass with irregular soft tissue strands and a tubular structure, surrounded by a small hypodense ring along the anterior abdominal wall	Surgical management	laparoscopic exploration	Torsion	13x8x3.5 cm necrotic fatty mass was found, connected to the pedicle which was twisted multiple times	N/A
63	Coulier B. et al.	2002	Case Series	6	1	N/A	N/A	N/A	N/A	Ultrasound scan/CT scan	N/A	Surgical management	N/A	No Torsion	N/A	N/A
					2	N/A	N/A	N/A	N/A	Ultrasound scan/CT scan	N/A	Surgical management	N/A	No Torsion	N/A	N/A
					3	N/A	N/A	N/A	N/A	Ultrasound scan/CT scan	N/A	Conservative management	N/A	No Torsion	N/A	N/A
					4	N/A	N/A	N/A	N/A	Ultrasound scan/CT scan	N/A	Conservative management	N/A	No Torsion	N/A	N/A
					5	N/A	N/A	N/A	N/A	Ultrasound scan/CT scan	N/A	Conservative management	N/A	No Torsion	N/A	N/A
					6	N/A	N/A	N/A	N/A	Ultrasound scan/CT scan	N/A	Conservative management	N/A	No Torsion	N/A	N/A
64	Coulier B. et al.	2004	Case Report	1	1	51	Female	5900	3.2	CT scan	3.5x3x2 cm inflammatory lipomatous mass between the left hepatic lobe and the lesser gastric curvature	Conservative management	N/A	No Torsion	N/A	N/A
65	Coulier B	2006	Case Report	1	1	72	Female	10000	12.3	Ultrasound scan	hyperechoic and incompressible ovoid mass of about 5x4x3 cm in the epigastric area which later confirmed with CT abdomen with well-circumscribed inflammatory lipomatous mass	Conservative management	N/A	No Torsion	N/A	N/A
66	Coulier B	2018	Case Report	1	1	76	Male	N/A	207	CT scan	ovoid lipomatous mass with central collections in the right upper quadrant	Conservative management	N/A	No Torsion	N/A	N/A
67	Martin IC. et al.	2018	Case Report	1	1	86	Male	8920	23	CT scan	increase in density with trabeculation of the epiploic fat in the right illiac fossa	Conservative management	N/A	No Torsion	N/A	N/A
68	Doganay S. et al.	2010	Case Report	1	1	33	Male	12730	N/A	Ultrasound scan/CT scan	US: 5x4x2 cm ovoid, moderately hyperechoic fatty mass anterior to the ascendent colon in right paraumbilical region. CT: fatty mass corresponded to a focal, well-demarcated area of greater omentum characterised by increased density of streaky infiltrates	Surgical management	exploratory laparotomy	Torsion	torsion of the greater omentumwith resultant infarction and omentectomy was performed	N/A
69	Dulkiewicz P. el al.	2016	Case Report	1	1	37	Male	N/A	N/A	Ultrasound scan/CT scan	N/A	Conservative management	N/A	No Torsion	N/A	N/A
70	Ihab IEH. el al.	2005	Case Report	1	1	38	Female	Normal	N/A	CT scan	diffuse streaking of greater omentum extending downard and anteriorlu below umbilicus to reach pelvis with focal mass of fat density showing streaks in whirling pattern. Thin layer of free fluid surroinds liver and larger amount of peritoneal fluid in pelvis were noted.	Surgical management	Exploratory laparotomy, omentectomy and appendicectomy.	Torsion	N/A	N/A
71	El Sheikh H. el al.	2014	Retrospective study	9	1	18	Male	11000	N/A	Ultrasound scan/CT scan	Omental torsion, CT scan show vascular pedicle	Surgical management	open omentectomy	Torsion	small amount of serosanguinous fluid found in peritoneal cavity. mesenteric lymph nodes seen adjacent to mass forming omental torsion. omental torsion seen twisted a few times	hemorrhage and fat necrosis. blood vessels were dilated and congested with numerous thrombosed vessels
					2	35	Male	Normal	N/A	Ultrasound scan/CT scan	Omental torsion, CT scan show vascular pedicle	Surgical management	open omentectomy	Torsion	small amount of serosanguinous fluid found in peritoneal cavity. mesenteric lymph nodes seen adjacent to mass forming omental torsion. omental torsion seen twisted a few times	hemorrhage and fat necrosis. blood vessels were dilated and congested with numerous thrombosed vessels
					3	27	Male	Normal	N/A	Ultrasound scan/CT scan	Omental torsion	Surgical management	open omentectomy	Torsion	small amount of serosanguinous fluid found in peritoneal cavity. mesenteric lymph nodes seen adjacent to mass forming omental torsion. omental torsion seen twisted a few times	hemorrhage and fat necrosis. blood vessels were dilated and congested with numerous thrombosed vessels
					4	27	Male	Normal	N/A	Ultrasound scan/CT scan	Omental torsion	Surgical management	open omentectomy	Torsion	small amount of serosanguinous fluid found in peritoneal cavity. mesenteric lymph nodes seen adjacent to mass forming omental torsion. omental torsion seen twisted a few times	hemorrhage and fat necrosis. blood vessels were dilated and congested with numerous thrombosed vessels
					5	27	Male	Normal	N/A	Ultrasound scan/CT scan	Omental torsion	Surgical management	open omentectomy	Torsion	small amount of serosanguinous fluid found in peritoneal cavity. mesenteric lymph nodes seen adjacent to mass forming omental torsion. omental torsion seen twisted a few times	hemorrhage and fat necrosis. blood vessels were dilated and congested with numerous thrombosed vessels
					6	27	Male	Normal	N/A	Ultrasound scan	Omental torsion	Surgical management	open omentectomy	Torsion	small amount of serosanguinous fluid found in peritoneal cavity. mesenteric lymph nodes seen adjacent to mass forming omental torsion. omental torsion seen twisted a few times	hemorrhage and fat necrosis. blood vessels were dilated and congested with numerous thrombosed vessels
					7	27	Male	Normal	N/A	Ultrasound scan	Omental torsion	Surgical management	open omentectomy	Torsion	small amount of serosanguinous fluid found in peritoneal cavity. mesenteric lymph nodes seen adjacent to mass forming omental torsion. omental torsion seen twisted a few times	hemorrhage and fat necrosis. blood vessels were dilated and congested with numerous thrombosed vessels
					8	35	Female	Normal	N/A	Ultrasound scan	N/A	Surgical management	open omentectomy	Torsion	small amount of serosanguinous fluid found in peritoneal cavity. mesenteric lymph nodes seen adjacent to mass forming omental torsion. omental torsion seen twisted a few times	hemorrhage and fat necrosis. blood vessels were dilated and congested with numerous thrombosed vessels
					9	18	Female	Normal	N/A	Ultrasound scan	N/A	Surgical management	open omentectomy	Torsion	small amount of serosanguinous fluid found in peritoneal cavity. mesenteric lymph nodes seen adjacent to mass forming omental torsion. omental torsion seen twisted a few times	hemorrhage and fat necrosis. blood vessels were dilated and congested with numerous thrombosed vessels
73	Fernandez-Rey CL.	2010	Case Report	1	1	43	Male	Normal	N/A	Ultrasound scan/CT scan	USG hyperechoic oval painful lesion on the right that affects the largest omentum. CT demonstrates fatty lesion involving the right side omentum that contains internal hyperattenuating streaks and measures approximately 5 cm in diameter.	Conservative management	N/A	No Torsion	N/A	N/A
74	Franklin ME. el al.	2009	Case Report	1	1	63	Male	9000	N/A	CT scan	a focal area of pericolonic fat thickening measuring 8x3 cm in the axial plane and 6 cm cranial-caudal, involving the antimesenteric borderat the hepatic flexure with findings suggesstive of omentum necrosis	Surgical management	partial omentectomy	Torsion	torsion point at the base of the mass was identified	epiploic infarction
75	Robinson G. el al.	2013	Case Report	1	1	27	Male	N/A	N/A	CT scan	increased density and fat stranding in omental fat in the right upper and lower quadrant	Conservative management	N/A	No Torsion	N/A	N/A
76	Goh BKP. el al.	2006	Case Report	1	1	39	Male	12900	N/A	CT scan	9x3 cm focal abnormality and swelling of the right upper subhepatic portion of the greater omentum with internal fat stranding	Conservative management	N/A	No Torsion	N/A	N/A
77	Hosseinpour M. el al.	2012	Case Report	1	1	30	Male	9000	N/A	Ultrasound scan/CT scan	USG increased echogenicity of mesentery without free fluid in the abdomen cavity. CT increased attenuation in the small bowel mesentery fat	Failed conservative management	exploratory laparotomy followed by omentectomy	Torsion	hemorrhagic fluid collecting in the peritoneal cavity and the greater omentum was twisted around its basal axis and it was black, showing necrosis	infarcted omentum
78	Hsu BCH. et al.	2011	Case Report	1	1	24	Male	N/A	11.9	CT scan	a 7-cm inflammatory omental mass in the right subhepatic space	Failed conservative management	laparoscopic partial omentectomy	No Torsion	200 ml sanguineous ascites was found and omentum was markedly inflammed and ishcemic in the right upper abdominal quadrant	necrosis and hemorrhage of the omentum without evidence of necrosis
79	Ishimaru N. et al.	2012	Case Report	1	1	75	Female	11400	10.3	CT scan	ill-defined lesion of heterogenous density with vessels derived from the gastroepiploic artery located in the greater omentum between the anterior abdominal wall and the colon	Conservative management	N/A	No Torsion	N/A	N/A
80	Itenberg E. et al.	2010	Case Report	1	1	32	Male	14290	N/A	Ultrasound scan/CT scan	CT abdomen - a normal-appearing appendix and a small amount of fluid in the right paracolic gutter and the scan was remarkable for omental stranding with “curvilinear swirling” on the right side, so-called “whirl sign” US abdomen - no gallbladder wall thickening, pericholecystic fluid or gallstones	Failed conservative management	Exploratory laparoscopy	Torsion	a large, dark purple mass was observed on the right side in the lower half of the omentum	Omental torsion with patchy infarction
81	Katagiri H. et al.	2013	Case Report	1	1	18	Male	10100	16	CT scan	CT abdomen - omental hernia adhering to the right paracolic gutters CECT - Elevated fat density of the greater omentum and a small amount of peritoneal fluid around the greater omentum	Failed conservative management	partial omentectomy and appendectomy	Torsion	greater omentum adhered strongly to the right side of the abdominal wall, and a small amount of bloody fluid was detected, right part of the omentum was twisted four times in a counterclockwise direction, and the peripheral omentum was infarcted. The appendix was slightly swollen, and inflammatory change spread to the cecum	intense hemorrhage in the greater omentum and focal inflammatory cell infiltration; appendicitis was not noticed
82	Kerem M. et al.	2005	Case Report	1	1	36	Male	7800	54	Ultrasound scan/CT scan	US abdomen - hyperechoic lesion at the right hypochondrium CECT - streaking of the greater omentum, extending laterally to the umbilicus with a local mass of fat density	Surgical management	Laparoscopic	Torsion	Blunt and sharp dissection - necrotic segment of the omentum was resected a 6x5-cm solid necrotic portion of the right greater omentum was found adhered to the right side of the abdominal wall. About 100 mL of free serosanguinous fluid was found in the right paracolic gutter	extensive fat necrosis, acute inflammation, fibrosis, and exuberant mesothelial hyper-plasia
84	Khouli M. et al.	2012	Case Report	1	1	67	Female	Normal	N/A	CT scan	showed minimal pericecal inflammatory changes	Conservative management	N/A	No Torsion	N/A	N/A
85	Kolandaivelu PG. et al.	2016	Case Report	1	1	55	Female	N/A	N/A	CT scan	omental infarction towards the right side of the abdomen	Surgical management	omentectomy	Torsion	Omental torsion with anti clockwise twisting, Gangrenous omentum	N/A
86	Lapsia S. et al.	2007	Case Report	1	1	38	Male	Normal	95	Ultrasound scan/CT scan	US abdomen - normal CT abdomen - ill defined stranding of the right sided omentum together with mild reactive bowel wall thickening	Conservative management	N/A	No Torsion	N/A	N/A
87	Le Moigne F. et al.	2010	Case Report	1	1	52	Female	11500	20	CT scan	right anterior subparietal intraperitoneal ovoid mass, this lesion presented a fatty density with fine dense sections within it and increased discreetly after injection, associated with infiltration of the adjacent fat and thickening of the anterior parietal peritoneum	Conservative management	N/A	No Torsion	N/A	N/A
88	Roux FL. et al.	2013	Case Report	1	1	55	Female	11000	97	CT scan	a fatty anomaly in the right lower quadrant with a central ‘‘whirl sign’’	Surgical management	Resection of the omentum distal to the torsion	No Torsion	N/A	N/A
89	Litzau M. et al.	2015	Case Report	1	1	38	Male	Normal	Normal	CXR/CT scan	a small area of inflammatory stranding with adjacent free fluid in the LUQ adjacent to the proximal descending colon suggesting a small omental infarction	Conservative management	N/A	No Torsion	N/A	N/A
90	Rubio MAL. et al.	2011	Case Report	1	1	29	Male	Normal	Normal	CT scan	a rarefaction of peritoneal fat, 1.5 cm in diameter, adjacent to the anterior parietal peritoneum, in the region of the left flank and iliac fossa	Surgical management	laparoscopic treatment, and a partial omentum resection	No Torsion	N/A	N/A
92	Mayoral C. et al.	2017	Case Report	1	1	25	Female	Normal	Normal	Ultrasound scan/CT scan	US abdomen (done after second visit to hospital and was discharged with 'abdominal painsecondary to gas', at a clinic) - an oval hyperechogenic image, homogeneous, with poorly defined margins, approximately 4 × 3 cm, surrounded by a hypoechoic halo that extends linearly to the navel abdominopelvic computed tomography (CT) with contrast (after US finding then sent back to hospital ED) - where a le…	Conservative management	N/A	No Torsion	N/A	N/A
93	Moreno FM. et al.	2016	Letter to Editor	1	1	60	Female	Raised	N/A	Ultrasound scan/CT scan	US Abdomen - a hypoechoic area, greasy appearance, coinciding with the point of greatest pain of the patient CT Abdomen - a rounded area of greater omentum (GO) with low attenuation values compatible with TGO	Surgical management	Greater omentum was released and resected	Torsion	greater omentum twisted along Its axis. finding a finger extension of the greater omentum twisted around its own axis with vascular flow engaged in right flank	a piece of omentum with areas of fat necrosis without histological signs of malignancy
97	Modaghegh MHS. et al.	2011	Case Report	1	1	74	Female	9500	N/A	Ultrasound scan/CT scan	US - heterogenous echogenic mass in the upper abdomen CT - a 12 × 7 cm amorph and solid mass at the site of tenderness in the upper abdomen. It was adherent to the anterior wall of abdomen at the midline. Heterogenic mass seen on CT scan was corresponding to a focal, well-demarcated area of greater omentum.	Conservative management	N/A	No Torsion	N/A	N/A
98	Naffaa LN. et al.	2003	Case Report	1	1	37	Female	Normal	Normal	CT scan	CECT - diffuse streaking of the greater omentum extending downwards and anteriorly to reach the pelvis, with a focal mass of fat density showing streaks in a whirling pattern. The fatty mass was located anteriorly in the greater omentum just below the umbilicus. There was no thickening of the adjacent bowel walls or abscess formation. A thin layer of free fluid surrounding the liver and a larger …	Surgical management	Excision of the omental mass, omentectomy and appendectomy	Torsion	diffuse infarction of the greater omentum with a focal mass of omental torsion located just inferior to the umbilicus; omentum measured 37 x 9.5 x 0.7 cm. There were multiple areas of thickening and tan brown discolorations; however, no mass lesions or tumor masses were identified	extensive fat necrosis, acute and chronic inflammation, fibrosis and focal exuberant mesothelial hyperplasia. Cytology of the peritoneal fluid revealed benign mesothelial cells with numerous neutrophils but no evidence of malignant cells.
99	Nataraj NR. et al.	2014	Case Report	1	1	Middle Aged	Male	Normal	Normal	Ultrasound scan/CT scan	CT - increased density and stranding in omental fat in the right upper quadrant	Failed conservative management	Omental excision	Torsion	segmental infarction and torsion of the right part of greater omentum
101	Ong WM. et al.	2018	Case Report	1	1	27	Male	17900	279	CT scan	a large volume of inflamed intraperitoneal fat extending into the right inguinal canal (Figs 1,2), in keeping with an infarction involving the whole omentum.	Conservative management	N/A	No Torsion	N/A	N/A
102	Papaziogas B. et al.	2018	Case Report	1	1	36	Male	12200	N/A	Ultrasound scan/CT scan	USG normal gall bladder, no free fluid . CT show diffuse inflammation of omental fat. no thickening of adjacent bowel walls or abscess formation	Surgical management	Open omentectomy and appendicectomy	Torsion	appendix normal, omental volvulus overlying the ascending colon. omentum twisted 4 times . diffuse thickening and tan brown discoloration, no adhesions	extensive fat necrosis vascular congeation and non specific inflammatory infiltration. appendix normal
104	Paroz A. et al.	2003	Case Series	9	1	38	Male	16800	88	N/A	N/A	Surgical management	Laparoscopy	No Torsion	N/A	N/A
					2	32	Male	11400	36	CT scan	Fat interspersed with hyperattenuating streaks and avoid tissue mass in the paraumbilical region, 2 atypical findings of idiopathic segmental infarctionof the greater omentum	Surgical management	Laparoscopy	No Torsion	N/A	N/A
					3	27	Male	9500	20	N/A	N/A	Surgical management	Laparoscopy	No Torsion	N/A	N/A
					4	27	Male	12300	<5	CT scan	Fat interspersed with hyperattenuating streaks and avoid tissue mass in the paraumbilical region, 2 atypical findings of idiopathic segmental infarctionof the greater omentum	Surgical management	Laparoscopy	No Torsion	N/A	N/A
					5	78	Female	9100	56	N/A	N/A	Surgical management	Laparoscopy	No Torsion	N/A	N/A
					6	59	Male	9400	132	CT scan	Fat interspersed with hyperattenuating streaks and avoid tissue mass in the paraumbilical region, 2 atypical findings of idiopathic segmental infarctionof the greater omentum	Conservative management	N/A	No Torsion	N/A	N/A
					7	33	Male	13500	N/A	N/A	N/A	Surgical management	Laparoscopy	No Torsion	N/A	N/A
					8	34	Female	9800	10	CT scan	Fat interspersed with hyperattenuating streaks and avoid tissue mass in the paraumbilical region, 2 atypical findings of idiopathic segmental infarctionof the greater omentum	Conservative management	N/A	No Torsion	N/A	N/A
					9	34	Male	9100	34	CT scan	Fat interspersed with hyperattenuating streaks and avoid tissue mass in the paraumbilical region, 2 atypical findings of idiopathic segmental infarctionof the greater omentum	Conservative management	N/A	No Torsion	N/A	N/A
105	Portillo GR. et al.	2010	Case Report	1	1	63	Male	9000	N/A	CT scan	focal area of induration in the pericolonic fat, 8 3 cm in the axial plane and 6 cm cranio-caudad, involving the anti-mesenteric border in the hepatic flexure	Surgical management	The omentum was released in a blunt fashion by identifying a point of torsion in the base of the mass. Partial omentectomy	No Torsion	moderate amounts of fatty tissue in the anterior abdominal wall and an inflammatory mass in the right upper quadrant, fixed to the abdominal wall, small bowel and pericolonic fat and surrounded by a small amount of serohemorragic fluid	an infarcted omentum
106	Rangarajan M. et al.	2016	Case Series	10	1	20	Female	11500	N/A	Ultrasound scan/CT scan	USG showed an inflammatory (probably appendicular) mass in the right lower quadrant	Surgical management	exploratory laparotomy followed by omentectomy	No Torsion	there was an inflammatory mass in the region of the hepatic flexure of the colon with an area of omentum stuck to it, and a part of the greater omentum was also adherent to the lateral abdominal wall.	ischaemic omentum with frank gangrene
					2	23	Female	11500	N/A	Ultrasound scan/CT scan	USG showed an inflammatory (probably appendicular) mass in the right lower quadrant	Surgical management	exploratory laparotomy followed by omentectomy	No Torsion	there was an inflammatory mass in the region of the hepatic flexure of the colon with an area of omentum stuck to it, and a part of the greater omentum was also adherent to the lateral abdominal wall.	ischaemic omentum with frank gangrene
					3	26	Female	11500	N/A	Ultrasound scan/CT scan	USG showed an inflammatory (probably appendicular) mass in the right lower quadrant	Surgical management	exploratory laparotomy followed by omentectomy	No Torsion	there was an inflammatory mass in the region of the hepatic flexure of the colon with an area of omentum stuck to it, and a part of the greater omentum was also adherent to the lateral abdominal wall.	ischaemic omentum with frank gangrene
					4	27	Female	11500	N/A	Ultrasound scan/CT scan	USG showed an omental mass in the right lower quadrant	Surgical management	exploratory laparotomy followed by omentectomy	No Torsion	there was an inflammatory mass in the region of the hepatic flexure of the colon with an area of omentum stuck to it, and a part of the greater omentum was also adherent to the lateral abdominal wall.	ischaemic omentum with frank gangrene
					5	30	Female	11500	N/A	Ultrasound scan/CT scan	USG showed an omental mass in the right lower quadrant	Surgical management	exploratory laparotomy followed by omentectomy	No Torsion	there was an inflammatory mass in the region of the hepatic flexure of the colon with an area of omentum stuck to it, and a part of the greater omentum was also adherent to the lateral abdominal wall.	ischaemic omentum with frank gangrene
					6	22	Female	11500	N/A	Ultrasound scan/CT scan	CT scan which revealed omental torsion and a chronic inflammatory mass in the right upper quadrant	Surgical management	exploratory laparotomy followed by omentectomy	Torsion	there was an inflammatory mass in the region of the hepatic flexure of the colon with an area of omentum stuck to it, and a part of the greater omentum was also adherent to the lateral abdominal wall.	ischaemic omentum with frank gangrene
					7	21	Female	11500	N/A	Ultrasound scan/CT scan	CT scan which revealed omental torsion and a chronic inflammatory mass in the right upper quadrant	Surgical management	exploratory laparotomy followed by omentectomy	Torsion	there was an inflammatory mass in the region of the hepatic flexure of the colon with an area of omentum stuck to it, and a part of the greater omentum was also adherent to the lateral abdominal wall.	ischaemic omentum with frank gangrene
					8	29	Male	11500	N/A	Ultrasound scan/CT scan	CT scan which revealed omental torsion and a chronic inflammatory mass in the right upper quadrant	Surgical management	exploratory laparotomy followed by omentectomy	Torsion	there was an inflammatory mass in the region of the hepatic flexure of the colon with an area of omentum stuck to it, and a part of the greater omentum was also adherent to the lateral abdominal wall.	ischaemic omentum with frank gangrene
					9	32	Male	11500	N/A	Ultrasound scan/CT scan	CT scan which revealed omental torsion and a chronic inflammatory mass in the right upper quadrant	Surgical management	exploratory laparotomy followed by omentectomy	Torsion	Appendectomy was decided along with partial excision of the omentum involved.	ischaemic omentum with frank gangrene
					10	19	Male	11500	N/A	Ultrasound scan/CT scan	CT scan which revealed omental torsion in four cases and a chronic inflammatory mass in the right upper quadrant, probably arising from the hepatic flexure of the colon, a colonoscopy was performed to assess the colonic mucosa which was found to be normal	Surgical management	exploratory laparotomy followed by omentectomy	Torsion	The omentum was adherent to the scar site and twisted around it. Adhesiolysis was done using scissor dissection, which relieved the omental ischaemia; hence, omentectomy was not performed in this case.	ischaemic omentum with frank gangrene
107	Rao A. et al.	2007	Case Report	1	1	29	Male	5810	N/A	CT scan	A 3.9×7.1×2.8-cm focal region of ill-defined omental fat stranding was noted between the liver edge and hepatic flexure. A rim-enhancing ovoid fatty mass was not identified	Conservative management	N/A	No Torsion	N/A	N/A
108	Shanchiya R. et al.	2015	Abstract	1	1	53	Male	12600	N/A	CT scan	a 19X8X6cm portion of the omentum in the right upper quadrant with surrounding inflammatory change and reactive bowel wall thickening supporting the diagnosis of an omental infarct	Conservative management	N/A	No Torsion	N/A	N/A
109	Sable S. et al.	2012	Case Report	1	1	50	Female	Normal	Normal	CT scan	a fatty mass with a whirling pattern adherent to the right anterior abdominal wall. The small and large bowel was normal with no free fluid or pneumoperitoneum	Surgical management	The proximal pedicle was ligated and the ischaemic segment of omentum was excised	Torsion	an ischaemic fl ap of greater omentum was discovered in the right upper quadrant of the abdomen, which was adherent to the inferior margin of the liver. segment of omentum was seen to have rotated 360° on a proximal pedicle. A part of the omentum was also seen adherent to the anterior abdominal wall at the scar of previous tubectomy, which was excised	N/A
110	Xavier S. et al.	2003	Case Report	1	1	30	Male	10500		CT scan	well defined fatty mass with central hyperdense spot surrounded by spiral pattern.	Conservative management	N/A	Torsion	N/A	N/A
111	Sammour KY. et al.	2007	Case Series	6	1	25	Male			Ultrasound scan/CT scan	US - Minimal fluid in pelvis and R iliac fossa, vague mass R hypochondrium CT - Hyperdense whorled fatty mass with typical whorled appearance centred on engorged vessels, extending from right hypochondrium down to pelvis	Surgical management	Laparotomy	Torsion	twisted greater omentum at base with 12 twists	N/A
					2	20	Male			Ultrasound scan/CT scan	US - normal CT - Huge solid hyperdense fatty mass in the R para-umbilical region	Surgical management	omental torsion resected	No Torsion
					3	38	Male			Ultrasound scan	US - Mass in the right iliac fossa	Surgical management	Laparotomy	Torsion	twisted greater omentum, resected
					4	32	Male			Ultrasound scan/CT scan	US - No abnormality detected CT - Whorled fatty hyperdense mass in the right iliac fossa	Conservative management	N/A	No Torsion	N/A	N/A
					5	25	Male			Ultrasound scan/CT scan	US - Minimal free fluid in the pelvis CT - Omental torsion in the right iliac fossa	Failed conservative management	Twisted omentum resected.	Torsion	Congested twisted omentum	N/A
					6	26	Male			Ultrasound scan/CT scan	US - Small amount of free fluid in the pelvis CT - 6 x 5 cm omental torsion in the R hypochondrium	Conservative management	N/A	Torsion	N/A	N/A
112	Fuentes PA. et al.	2015	Case Series	6	1	59	Male	N/A	N/A	CT scan	N/A	Conservative management	N/A	No Torsion	N/A	N/A
					2	50	Female	N/A	N/A	CT scan	N/A	Conservative management	N/A	No Torsion	N/A	N/A
					3	49	Female	N/A	N/A	Ultrasound scan/CT scan	N/A	Conservative management	N/A	No Torsion	N/A	N/A
					4	30	Male	N/A	N/A	AXR	N/A	Surgical management	Omentum, cecum and appendix were removed	No Torsion
					5	33	Male	N/A	N/A	N/A	N/A	Surgical management	Omentum, cecum and appendix were removed	No Torsion
					6	31	Female	N/A	N/A	Ultrasound scan/CT scan	N/A	Surgical management	Omentum, cecum and appendix were removed	No Torsion
113	Sanchez J. et al.	2017	Case Report	1	1	72	Male	Raised	Raised	AXR/Ultrasound scan/CT scan	AXR - correct distribution of the air luminogram with a large amount of stool in a colic setting US - free fluid without other pathological findings CT - omental infarction	Conservative management	N/A	No Torsion	N/A	N/A
114	Schmidt S. et al.	2013	Case Report	1	1	61	Male	11400	80.4	CT scan	a hypodense spaceoccupying mass of approximately 7.3×6.4×4.4 cm caudal to the right colon flexure in the venous phase. This displaced the surrounding colon and small intestine loops and had fatequivalent density values 4 weeks interval CT - infarcted area of the omentum showed a hypodenser internal structure, regressing in size	Conservative management	N/A	No Torsion	N/A	N/A
116	Shinde J. et al.	2015	Case Report	1	1	45	Male	10600	N/A	Ultrasound scan/CT scan	USG - echogenic, well-defined lesion in the right hypochondrium beneath the anterior abdominal wall, below the level of the inferior margin of the liver and the gall bladder. There was a central hypo echoic area. No calcifications were seen. There was no vascularity on color Doppler. The gallbladder (GB) appeared normal. All the solid organs appeared normal. The bowel loops were unremarkable. The…	Surgical management	segment of omentum showing infarct was resected	Torsion	right side of the greater omentum was adherent to the anterior abdominal wall, in the region below the liver, over an area of about 2-3 inch. There was a well-demarcated segment of omental infarct extending proximally from the abdominal wall attachment. The rest of the abdomen viz. appendix, GB colon was normal	omentum having fat necrosis with inflammation
117	Soobrah R. et al.	2010	Case Report	1	1	20	Female	13600	88	CT scan	a focal region of heterogenous increased fat density involving the right omentum between the hepatic flexure and anterior abdominal wall	Conservative management	N/A	No Torsion	N/A	N/A
118	Suresh CC. et al.	2017	Letter to Editor	1	1	24	Male	12500	N/A	Ultrasound scan/CT scan	US - a well-defi ned oval area of hyperechogenicity in the right hypochondrium measuring around 7cm CT - focal area of fat stranding	Conservative management	N/A	No Torsion	N/A	N/A
119	Tandon AA. et al.	2010	Case Report	1	1	41	Male	13500	N/A	CT scan	CT - a hazy fat-density mass in the right side of the abdomen with a whirling pattern of concentric streaks. This mass was seen displacing the small bowel loops	Conservative management	N/A	Torsion	N/A	N/A
120	Udechukwu NS. et al.	2018	Case Report	1	1	61	Male	Normal	Normal	CT scan	a regional 53.0 × 47.9-mm area of inflammation centered within the omental fat, abutting the hepatic flexure with mild reactive wall thickening of the colon. Small swirling omental vessels were present within the center of the infarct. There was sigmoid and descending colonic diverticulosis without CT evidence for active inflammatory diverticulitis.	Conservative management	N/A	No Torsion	N/A	N/A
121	Wang W. et al.	2013	Case Report	1	1	49	Male	N/A	N/A	CT scan	Repeated CT - showed infiltration of expanded indurated omental fat in the right mid abdomen immediately anterior to the colon, consistent with an omental infarct from torsion Retrospective review - an anatomically upturned omentum within the anterior hepatic space, without any additional noticeable findings	Conservative management	N/A	Torsion	N/A	N/A
122	Wong EMF. et al.	2010	Case Report	1	1	53	Male	12500	N/A	CT scan	a concentric density with a “whirl like” twisting appearance was seen at the left lower abdominal quadrant, anterior to the sigmoid colon (Figure 1). A fatty mass with internal stranding was seen on lower axial section. A vascular pedicle was seen on curved coronal reformatting, which could be traced to the left gastroepiploic artery. There was no associated bowel wall thickening or dilatation. N…	Surgical management	Omentectomy	Torsion	torsion of a large piece of greater omentum with gangrenous change	presence of haemorrhage and necrosis within omental fatty tissue
123	Yoon SJ. et al.	2009	Case Report	1	1	51	Female	7950	N/A	Ultrasound scan/CT scan	USG - increased air shading in the large intestine CT - a relatively well-circumscribed fat-dense mass and a whirling appearance of vascular structures were observed in an area slightly deviated to the left from the midline, and other abdominal organs were observed	Conservative management	N/A	No Torsion	N/A	N/A
124	Yu JS. et al.	2016	Letter to Editor	1	1	43	Female	9390	4.47	CT scan	focal, ovoid, fatty infiltration between the left hepatic lobe and the lesser gastric curvature, superior to the pancreas, with a concentric distribution of fibrous and fatty folds converging toward the torsion with edema; the vascular pedicle extended caudally and entered an oval-shaped, well-demarcated fat-containing lesion between the transverse colon and second portion of the duodenum; this m…	Surgical management	N/A	Torsion	a 6 cm × 7 cm well-encapsulated inflammatory soft structure originating from the lesser omentum with ischemic changes that occupied the right subhepatic area. The twisted omental pedicle was seen immediately below the left hepatic lobe. Macroscopically, the fragment had a very soft consistency and a hemorrhagic surface.	Necrotic adipose tissue in the center with hemorrhagic components, surrounded by inflammation
125	Zaafouri H. et al.	2014	Case Report	1	1	20	Male	11500	N/A	CT scan	a right intraperitoneal ovoid shapedmass with fatty density. The mass was with finedense span in the center that discreetly heightened after contrast	Failed conservative management	resection of thenecrotic omentum was performed after conversion to open surgery	Torsion	infarction of the greater omentum with an early abscess formation secondaryto its twisting around its vascular axis	N/A
126	Borgaonkar V. et al.	2013	Case Report	1	1	27	Male	6400	N/A	CT scan	mesenteric knot in right lumbar region with enhancing vessel within with extensive hyperdense streaks in mesenteric fat in right iliac region and pelvis extensive hyperdense streaks in perivesical and perirectal fat.	Surgical management	Midline exploratory laparotomy and omentectomy	Torsion	omental torsion with gangrene was observed	N/A
127	Breunung N. et al.	2009	Case Report	1	1	44	Female	11200	N/A	Ultrasound scan	normal appendix	Failed conservative management	diagnostic laproscopy and omentectomty	Torsion	inflammatory mass consisting of section of infarcted omentum and adherent thickened small bowel were identified. GB appendix normal and pelvis normal. Omental tosion with 3 twists. small bowel intact	omental infarct with congested vessels, inflammed necrosis and fibrionoid exudates.
128	Yoon JH. et al.	2012	Case Report	1	1	43	Male	14370	171.4	Ultrasound scan/CT scan	abnormal hypoechoic structures of 14x12cm. requiring CT. CT show mass size 10x11x13cm corresponding to adipose tissue(-100HU) visible fibrous bands and compartments filled the pelvis exerted pressure on bladder and moved the sigmoid colon to the left and exerted pressure on it.	Failed conservative management	Open omentectomy	Torsion	Partial necrosis of omentum on the background of epiploic appendix pedicle.	Inflammed epiploic appendix with partial adipose tissue fibrosis.
129	Bush P.	1896	Case Report	1	1	25	Male	N/A	N/A	N/A	Not mentioned	Surgical management	Open Laparotomy and omentectomy.	No Torsion	Profuse haemorrhage, large mass occupying omentum. veins dilated at the omentum.	blood clot about size of closed fist below greater curvature of stomach and above transverse colon.
130	Chen CD. et al.	2012	Case Report	1	1	5	Female	12200	N/A	Ultrasound scan	heterogenous echogenic mass in right lower abdominal wall. There were oedematous enteric cavity changes. no cecal appendiceal abnormality.	Surgical management	Open Laparotomy, appendicectomy and primary omental infarct	Torsion	7x6x4cm omental mass rotated clockwise 1 time. Mass adhered to ascending colon and lateral peritoneum. Appendix was congested, edematous and fecolith at the tip.	Omental blood vessels were congested with marked neutrophil infiltration. appendix congested with neutrophil infiltration and fecolith
131	Occhionorelli S. et al.	2014	Case Report	1	1	29	Male	10300	1.4	Ultrasound scan/CT scan	US abdomen - an oval hyperechoic region bounded by a hypoechoic rib with a small fluid district, not of unique interpretation, possible for herniation of bowel loop or intussusception CT - twisting of the omentum with an aspect of multiple targets and fluid district. The fat tissue situated near there and in the pelvic cavity appears much denser than standard and processes to plausible venous sta…	Failed conservative management	explorative laparoscopy then midline laparotomy; near total omentectomy and a prophylactic appendectomy	Torsion	Omentum appeared widely necrotic, involving both the right and left sides, by a torsion that occurred at its superior point of attachment to the transverse colon (Figure 3). Hemorrhagic fluid was collected in the entire peritoneal cavity but bowel was not suffering. Appendix and gallbladder were normal; Meckel diverticulum was not present.	N/A
132	Tsironis A. et al.	2011	Case Report	1	1	29	Female	13900	N/A	CT scan	lare pelvic mass consistent with uterine leiomyoma but no other intraabdominal pathology.	Surgical management	Open laparotomy, excision of leiomyoma and omentectomy	Torsion	12x4cm leiomyoma and 5x2.5cm omentum which was twisted around its long axis several times.	Uterine leiomyoma and vascular congestion and necrosis of omentum.
133	Caprino P. et al.	2003	Case Report	1	1	38	Male	20800	N/A	Ultrasound scan	negative free fluid, mass and signs of cholecystitis.	Failed conservative management	Exploratory laparotomy and omentectomy	Torsion	serohemorrhagic fluid evident. intraperitoneal exploration a haemorrhagic mass with apparent omental adhesion. When incisione extended, omental volvulus was documented. omentectomy performed. omental twisting 8 times	infarction and chronic inflammation.
134	Papageorgiou I. et al.	2010	Case Report	1	1	8	Male	Normal	15	Ultrasound scan	no pathological signs	Surgical management	Mcburney incision and omentectomy	Torsion	5x5cm twisted x5 along longitudinal axis of greater omentum. small amount of serous fluid sent for culture.	omentum show focal areas of infarction and necrosis
	McCusker R. et al.	2018	Retrospective Study	30	1	4	Male	N/A	N/A	Ultrasound scan	Omental infarct correctly identified	Conservative management	N/A	No Torsion	N/A	N/A
					2	17	Male	N/A	N/A	Ultrasound scan	Omental infarct correctly identified	Conservative management	N/A	No Torsion	N/A	N/A
					3	11	Male	Raised	Raised	Ultrasound scan	Omental infarct correctly identified	Conservative management	N/A	No Torsion	N/A	N/A
					4		Male	Raised	Raised	Ultrasound scan	Omental infarct correctly identified	Conservative management	N/A	No Torsion	N/A	N/A
					5		Male	Raised	Raised	Ultrasound scan	Omental infarct correctly identified	Conservative management	N/A	No Torsion	N/A	N/A
					6		Male	Raised	Raised	Ultrasound scan	Omental infarct correctly identified	Conservative management	N/A	No Torsion	N/A	N/A
					7		Male	Raised	Raised	Ultrasound scan	Omental infarct correctly identified	Conservative management	N/A	No Torsion	N/A	N/A
					8		Male	Raised	Raised	Ultrasound scan	Omental infarct correctly identified	Conservative management	N/A	No Torsion	N/A	N/A
					9		Male	Raised	Raised	Ultrasound scan	Omental infarct correctly identified	Conservative management	N/A	No Torsion	N/A	N/A
					10		Male	Raised	Raised	Ultrasound scan	Omental infarct correctly identified	Conservative management	N/A	No Torsion	N/A	N/A
					11		Male	Raised	Raised	Ultrasound scan	Omental infarct correctly identified	Conservative management	N/A	No Torsion	N/A	N/A
					12		Male	Raised	Raised	Ultrasound scan	Omental infarct correctly identified	Conservative management	N/A	No Torsion	N/A	N/A
					13		Male	Raised	Raised	Ultrasound scan	Omental infarct correctly identified	Conservative management	N/A	No Torsion	N/A	N/A
					14		Male	Normal	Raised	Ultrasound scan	Omental infarct correctly identified	Conservative management	N/A	No Torsion	N/A	N/A
					15		Male	Normal	Raised	Ultrasound scan	Omental infarct correctly identified	Conservative management	N/A	No Torsion	N/A	N/A
					16		Male	Normal	Raised	Ultrasound scan	Omental infarct correctly identified	Conservative management	N/A	No Torsion	N/A	N/A
					17		Male	Normal	Raised	Ultrasound scan	Omental infarct correctly identified	Conservative management	N/A	No Torsion	N/A	N/A
					18		Female	Normal	Raised	Ultrasound scan	Omental infarct correctly identified	Failed Conservative management	Laparoscopic omentectomy	No Torsion	N/A	omental necrosis
					19		Female	Normal	Raised	Ultrasound scan	Omental infarct correctly identified	Surgical management	Laparoscopic omentectomy	No Torsion	N/A	omental necrosis
					20		Female	Normal	N/A	Ultrasound scan	Omental infarct correctly identified	Surgical management	Laparoscopic omentectomy	No Torsion	N/A	omental necrosis
					21		Female	Normal	Normal	Ultrasound scan	Omental infarct correctly identified	Surgical management	Laparoscopic omentectomy	No Torsion	N/A	omental necrosis
					22		Female	Normal	Normal	Ultrasound scan	Omental infarct correctly identified	Surgical management	Laparoscopic omentectomy	No Torsion	N/A	omental necrosis
					23		Female	Normal	Normal	Ultrasound scan	Omental infarct correctly identified	Surgical management	Laparoscopic omentectomy	No Torsion	N/A	omental necrosis
					24		Female	Normal	Normal	Ultrasound scan	Omental infarct correctly identified	Surgical management	Laparoscopic omentectomy	No Torsion	N/A	omental necrosis
					25		Female	Normal	Normal	Ultrasound scan	Omental infarct correctly identified	Surgical management	Laparoscopic omentectomy	No Torsion	N/A	omental necrosis
					26		Female	Normal	Normal	Ultrasound scan	Omental infarct correctly identified	Surgical management	Laparoscopic omentectomy	No Torsion	N/A	omental necrosis
					27		Female	Normal	Normal	Ultrasound scan	Omental infarct correctly identified	Surgical management	Laparoscopic omentectomy	No Torsion	N/A	omental necrosis
					28		Female	Normal	Normal	Ultrasound scan	Omental infarct correctly identified	Surgical management	Laparoscopic omentectomy	No Torsion	N/A	omental necrosis
					29		Female	Normal	Normal	Ultrasound scan	Omental infarct correctly identified	Surgical management	Open omentectomy	No Torsion	N/A	omental necrosis
					30		Female	Normal	Normal	Ultrasound scan/CT scan	Omental infarct correctly identified and small amount of free fluid seen	Surgical management	Open omentectomy	No Torsion	N/A	N/A
135	ter Meulen PH. et al.	2001	Case Report	1	1	29	Female	N/A	34	Ultrasound scan/CT scan	- USG abdomen: solid, hyperechoic, noncompressible ovoid mass at the point of maximum tenderness --> 3cm diameter | mass fixed to the anterior parietal peritoneum - CT abdomen: ovoid mass directly under abdominal wall which had attenuation of fat and 1-2mm thick enhancing rim that separated the mass from surrounding fat stranding	Conservative management	N/A	No Torsion	N/A	N/A
136	Lindley SI. et al.	2018	Case Report	1	1	42	Male	10900	98	Ultrasound scan/CT scan	thin walled gallbladder without gall stones and normal cbd caliber. CT abdomen free fluid over right iliac fossa as well as rectovesicular pouch. positive tissue tranding adjacent to caecum and ascending colon.	Failed conservative management	Exploratory laparoscopy, omentectomy.	Torsion	7-10cm right sided greater omentum inflammed and necrotic without adjacent signs of omental torsion.	Not mentioned
137	Quinn AD. et al.	1986	Case Report	1	1	21	Male	14800	N/A	N/A	Not mentioned	Surgical management	Exploratory laparotomy and omentectony	No Torsion	on entry, about 250cc serosanguinous fluid aspirated. distal tip of greater omentum overlying ileocecal area was edematous and woody. purple and indurated.	acute inflammation and fat necrosis in omentum. cultures negative.
138	Gupta R. et al.	2019	Case Report	1	1	26	Male	Normal	N/A	Ultrasound scan/CT scan	USG revealed mild free fluid in right iliac fossa. CT abd revealed presence of free fluid in right iliac fossa with thickening of right conal fascia and omental fat stranding. appendix tip thickend	Surgical management	Laparoscopic appendicectomy and omentectomhy	No Torsion	200 hemorrhagic fluid was present in right iliac fossa and pelvis. Segment of omentum adjoining cecum appeared dusky, congested and partially infarcted while the rest of the omentum was normal in appearance.	appendix normal with lymphoid hyperplasia while omental specimen showed areas of congestion, hemorrhage and inflammation.
139	Parr NJ. et al.	1989	Case Report	1	1	26	Male	9400	N/A	N/A	Not mentioned	Surgical management	Laparotomy, hernia repair and omentectomy.	Torsion	Thin film of altered blood lined the peritoneal cavity and this leaked from small hole in the wall of omental mass.	shows marked congestion with both areas of fibrosis and hemorrhage. no evidence of infarction.
140	Mihețiu A. et al.	2021	Case Report	1	1	37	Female	14820	N/A	Ultrasound scan	USG show free fluid filling the POD.	Surgical management	Exploratory laparoscopy, omentectomy	Torsion	500cc hemorrhagic fluid near lesser pelvis, interhepatophrenic and right paracolic gutter. omental mass found with extensive hemorrhagic and focal necrosis areas.	twisted omental segment at 21x10x4cm with pieces of hemorrhagic and necrotic tissue. adipose tissue with marked infiltrates, hematous in appearance, necrotic and with minimal chronic inflammatory infiltrate.
141	Abe T. et al.	2012	Case Report	1	1	28	Male	15110	19.4	CT scan	Linear strands in concentric pattern from the level of transverse colon. Large fat density mass in hypogastrium. Abundant fatty tissue with generalised increasing density at lower pelvic cavity.	Failed conservative management	Laparoscopic omentectomy	Torsion	small amount serous fluid. with twisted part just below transverse colon. tip of omentum adhered to inguinal hernia. 37x47cm	venous congestion, thrombosis, hemorrhage and fat cell necrosis.
142	Nijkamp JL. et al.	2018	Case Report	1	1	81	Female	8500	22	Ultrasound scan/CT scan	- USG abdomen: induration of the intrabdominal fat adjacent to the anterior abdominal wall - CT abdomen: heterogenous fatty tissue with a maximum diameter of 4.7cm, which was surrounded by some fat stranding in the left ventral margin near the ventral abdominal wall	Conservative management	N/A	No Torsion	N/A	N/A
144	Nihei Z. et al.	1991	Case Report	1	1	16	Male	8500	N/A	N/A	no significant abnormalities	Surgical management	Emergency laparotomy appendicectomy and omentectomy	No Torsion	moderate amount of serosanguinous ascites and haemorrhagic mass at edge of right omentum near appendix.	omentum hemorrhage with venous dilation congestion and fibrin exudation withough thrombosis, vasculitis or infarction.
145	Wiesner W. et al.	2000	Case Report	1	1	31	Male	N/A	N/A	Ultrasound scan/CT scan	USG abdomen show ascites, CT show cake like infiltration of omental fat superficial to the ascending colon in right inferior abdominal quadrant.	Surgical management	Diagnostic laparoscopy, omentectomy.	No Torsion	focal area of 10cm in diameter of thickened and hemorrhagic omental fat tissue.	infarcted adipose tissue with thromboses of small omental veins but without any signs of thromboembolic disease.
146	Nagar H. et al.	2003	Case Series	2	1	8	Male	19600	67	Ultrasound scan/CT scan	USG show oval hyperechoigenic mass 2x4x6cm located ant to the left lobe of liver. right external oblique muscle thickened and adherent to process. CT confirmed findings	Conservative management	N/A	No Torsion	N/A	N/A
					2	10	Male	9600	53	Ultrasound scan/CT scan	USG show hyperechogenic mass 8x4x2.5cm consisting of infiltrating omental fat located posterior to right rectus abdominis muscle. CT show infiltration of omental fat ant to the transverse colon	Conservative management	N/A	No Torsion	N/A	N/A
147	Park TU. et al.	2012	Case Series	4	1	56	Male	6960	5.73	CT scan	area of interspersed fatty lesion with hyperattenuating streaky infiltration.	Conservative management	N/A	No Torsion	N/A	N/A
					2	57	Male	12650	125.64	CT scan	5.5x4x3.5 hetergenous mass with hyperattenuating streaky infiltration	Failed conservative management	Exploratory laparoscopic, omentectomy.	No Torsion	Adhesiolysis done, partial omentectomy done because of 4x5x6cm omental mass adhered to the terminal ileum, cecum and peritoneum.	chronic active inflammation, fat necrosis and fibrosis.
					3	52	Male	10330	15.7	CT scan	interspersed area with hyperattenuating streaky infiltration,	Conservative management	N/A	No Torsion	N/A	N/A
					4	52	Male	6550	10.34	CT scan	round shaped hyperdense rim with hyperattenuating streaky infiltration located between the descending colon, and left peritoneum.	Conservative management	N/A	No Torsion	N/A	N/A
148	Varjavandi V. et al.	2003	Case Report	4	1	13	Male	6900	N/A	CT scan	Fat of increased attenuation adherent to the abdominal wall in the right upper abdomen	Surgical management	Exploratory laparoscopy	No Torsion	Omentum with infarcted portion adherent to the anterior abdominal wall	Necrotic, infarcted omentum with no other abnormality
					2	14	Female	8200	N/A	CT scan	Fat of increased attenuation adherent to the abdominal wall in the right upper abdomen	Surgical management	Exploratory laparoscopy	No Torsion	Omentum with infarcted portion adherent to the anterior abdominal wall	Necrotic, infarcted omentum with no other abnormality
					3	13	Male	7900	N/A	CT scan	Fat of increased attenuation adherent to the abdominal wall in the right upper abdomen	Surgical management	Exploratory laparoscopy	No Torsion	Omentum with infarcted portion adherent to the anterior abdominal wall	Necrotic, infarcted omentum with no other abnormality
					4	10	Male	7400	N/A	CT scan	Fat of increased attenuation adherent to the abdominal wall in the right upper abdomen	Surgical management	Exploratory laparoscopy	No Torsion	Omentum with infarcted portion adherent to the anterior abdominal wall	Necrotic, infarcted omentum with no other abnormality
149	Zubair M. et al.	2008	Case Report	1	1	27	Male	8900	N/A	N/A		Surgical management	Exploratory laparotomy, appendicectomy and omentectomy	Torsion	blood stained fluid and mass felt.
150	Joshi S. et al.	2016	Case Report	1	1	7	Female	18100	51	N/A		Surgical management	Exploratory laparotomy	Torsion	Presence of patch of torted ischaemic omentum arising from right side of transverse colon with ischaemia of omentum. there were small amount of hemorseous fluid.	focal necrosis of the omentum with acute inflammation and haemorrhage consistent with torsion.
151	Sarvepalli R. et al.	2010	Case Report	1	1	25	Male	13500	25	N/A		Surgical management	Laparoscopic omentectomy	Torsion	Patch of gangrenous omentum found, appendix normal. pedicle twisted and excised.	necrotic and hemorrhagic omentum
152	Kim J. et al.	2004	Case Report	1	1	33	Male	12700	N/A	CT scan	Whirling pattern of concentric linear streaks within the omental fat, anterior to transvers colon.	Surgical management	Exploratory laparotomy and omentectomy	Torsion	torsion of greater omentum with resultant infarction measuring 14x13x2cm	hemorrhagic infarction of distal segment with proximal portion twisted around fixed point.
153	Perelló MJ. et al.	2002	Case Report	9	1	18	Male	N/A	N/A	Ultrasound scan	N/A	Surgical management	Open resection of twisted omentum	Torsion	N/A	N/A
					2	33	Male	N/A	N/A	Ultrasound scan	N/A	Surgical management	Open Resection of twisted omentum	No Torsion	N/A	N/A
					3	44	Female	N/A	N/A	Ultrasound scan	Freefluid in pelvis and subhepatic space manifest intraabdominal pathology	Surgical management	Laparoscopic resection of omentum	No Torsion	N/A	N/A
					4	38	Male	N/A	N/A	Ultrasound scan/CT scan	increased enchogenicity of left colon fat with surrounding hypoechoic edema, compatible with omental infarction or diverticulitis. CT show non enhancing mass with soft tissue density generally surrounded or dotted with streaks fatty density, lesion typically located in superficial paraumbilical area between posterior surface of the rectus abdominis muscle and the transverse colon	Conservative management	N/A	No Torsion	N/A	N/A
					5	38	Male	N/A	N/A	Ultrasound scan/CT scan	Increased echogenicity of hypoechoic infarct fat around it compatible with omental infarction. CT show non enhancing mass with soft tissue density generally surrounded or dotted with streaks fatty density, lesion typically located in superficial paraumbilical area between posterior surface of the rectus abdominis muscle and the transverse colon	Conservative management	N/A	No Torsion	N/A	N/A
					6	34	Male	N/A	N/A	Ultrasound scan/CT scan	Subhepatic nodular hyperechoic lesion adjacent to normal gallbladder compatible with omental infarction. CT show non enhancing mass with soft tissue density generally surrounded or dotted with streaks fatty density, lesion typically located in superficial paraumbilical area between posterior surface of the rectus abdominis muscle and the transverse colon	Conservative management	N/A	No Torsion	N/A	N/A
					7	50	Female	N/A	N/A	Ultrasound scan/CT scan	Focal echogenic image in front of the middle third of the right colon compatible with omental infarction. CT show non enhancing mass with soft tissue density generally surrounded or dotted with streaks fatty density, lesion typically located in superficial paraumbilical area between posterior surface of the rectus abdominis muscle and the transverse colon	Conservative management	N/A	No Torsion	N/A	N/A
					8	25	Female	N/A	N/A	Ultrasound scan/CT scan	increased density 3cm subhepatic epiploic fat with little free fluid. CT show non enhancing mass with soft tissue density generally surrounded or dotted with streaks fatty density, lesion typically located in superficial paraumbilical area between posterior surface of the rectus abdominis muscle and the transverse colon	Conservative management	N/A	No Torsion	N/A	N/A
					9	23	Male	N/A	N/A	Ultrasound scan/CT scan	omental fat below right hepatic lobe. CT show non enhancing mass with soft tissue density generally surrounded or dotted with streaks fatty density, lesion typically located in superficial paraumbilical area between posterior surface of the rectus abdominis muscle and the transverse colon	Conservative management	N/A	No Torsion	N/A	N/A
154	Zaleta-Cruz JL. et al.	2017	Case Report	1	1	24	Male	11600	N/A	Ultrasound scan	changes in the subcutaenous tissue of the lower right quadrant and liquid in the base of cecum	Surgical management	laparoscopic appendectomy converted to partial laparoscopic omentectomy and incidental appendectomy	Torsion	omental torsion	not mentioned
155	Gargano T. et al.	2013	Case Report	1	1	9	Male	10730	N/A	N/A		Surgical management	laparoscopic exploration	Torsion	right part of the omentum fixed to the internal inguinal ring and twisted several times around its axiss	omental torsion showing ischemia and necrosis
librarian found 156	Zanchi C. et al.	2012	Case Report	1	1	9	Female	N/A	Raised	Ultrasound scan	minimal amount of fluid in POD	Surgical management	Exploratory laparoscopy and omentectomy	Torsion	Necrotic mass of twisted omentum	necrotic omentum
157	Epstein LI. et al.	1967	Case Report	1	1	37	male	14100	N/A	N/A		Surgical management	transverse right lower quadrant incision then upper right paramedian incision was made	No Torsion	appendix appeared normal but immediately above the cecum and overlying it was a purple mass which could not be visualized well. After the right paramedian incision was made, the mass overlying the cecum and the ascending colon appeared to be infarcted omentum and was adherent to the colon and the anterior peritoneum	extensive intravascular thrombosis and some infiltration by acute inflammatory cells
librarian found 158	Halligan EJ. et al.	1959	Case Series	4	1	26	Male	7500	N/A	Ultrasound scan		Surgical management	Exploratory laparotomy and omentectomy, cholecystectomy and appendicectomy	Torsion	small amount of serosanguinous fluid found in right upper abdomen. well demarcated bluish area of greater omentum at its right upper segment 4x6cm without sings of torsion.	infarcted omentum and fatty areolar structure interspaced with loose edematous hyperemic connectie tissue, infiltrated with a few polymorphonuclear cells. areas of hemorrhage filled with distorted rbc.
					2	69	Female	8000	N/A	AXR	no sbo	Surgical management	Exploratory laparotomy and omentectomy	Torsion	moderate ampunt of serous fluid. An eliptical area with well demarcated border and measuring 5x6cm found in right lower segment of greater omentum. no signs of torsion in infarcted segment.	lobulated adipose tissue interspaced by loose edematous congested connective tissue which supported several distended thin walled blood vessels. Areas of extravasated rbc noted and the pathologic diagnosis was infarction of omentum
					3	71	Female	7000	N/A	CXR		Failed conservative management	Exploratory laparotomy and omentectomy	No Torsion	very small amount of serous fluid found. there was a localised moderately firm necrotic red dish yellow area measuring 8x6cm irregular in shapre and close to attachment of greater omentum to transverse colon. no torsion seen.	microscopic picture reveale lobulated poorly preserved adipose tissue, interspaced by somewhat edematous loose connective tissue. there were areas of extravasation filled with red blood cells. and proliferation of fibroblasts an foamy macrophages.
					4	25	Male	7800	N/A	Ultrasound scan		Surgical management	Exploratory laparotomy and omentectomy	No Torsion	Small amount serous fluid with reddish blue segmental area of greater omentum about 10x8cm.	acute infarction of greater omentum, microscopic picture of specimen of omentum show acute necrosis, edema, interstitial hemorrhages and severe vascular congestion. no embolus detected
librarian found 159	Sakellaris G. et al.	2004	Case Series	2	1	9	Male	10700	N/A	Ultrasound scan	Normal	Surgical management	Exploratory laparotomy and omentectomy and appendicectomy	No Torsion	9x5.5x2cm solid hemorrhagic and necrotic section of greater omentum found adhering to the hepatic flexure of colon. small amount of serosanguinous fluid found.	confirmed omental infarction with fat necrosis, infiltration by lymphocytes and some inflammatory cells.
					2	7	Male	8100	N/A	Ultrasound scan	Normal	Surgical management	Exploratory laparotomy and omentectomy and appendicectomy	No Torsion	8x6x0.5cm infarcted segment of omentum adhering to lateral parietes and to colon in right paracolic gutter.	vascular congestion, fat necrosis, infiltration by inflammatory cells and edema.
librarian found 160	Nubi A. et al.	2009	Case Series	10	1	5	Female	10500	N/A	CT scan	Triangular and oval heterogenous fatty mass located between the anterior abdominal wall and transverse or ascending colon with inflammatory changes	Conservative management		No Torsion
					2	6	Male	13400	N/A	Ultrasound scan/CT scan	Triangular and oval heterogenous fatty mass located between the anterior abdominal wall and transverse or ascending colon with inflammatory changes	Conservative management		No Torsion
					3	8	Male	8800	N/A	CT scan	Triangular and oval heterogenous fatty mass located between the anterior abdominal wall and transverse or ascending colon with inflammatory changes	Surgical management	Exploratory laparoscopy and omentectomy and appendicectomy	No Torsion
					4	7	Male	12500	N/A	Ultrasound scan/CT scan	Triangular and oval heterogenous fatty mass located between the anterior abdominal wall and transverse or ascending colon with inflammatory changes	Conservative management		No Torsion
					5	8	Male	6900	N/A	CT scan	Triangular and oval heterogenous fatty mass located between the anterior abdominal wall and transverse or ascending colon with inflammatory changes	Surgical management	Exploratory laparoscopy and omentectomy and appendicectomy	No Torsion
					6	10	Female	12500	N/A	CT scan	Triangular and oval heterogenous fatty mass located between the anterior abdominal wall and transverse or ascending colon with inflammatory changes	Surgical management	Exploratory laparoscopy and omentectomy and appendicectomy	No Torsion
					7	10	Male	13500	N/A	CT scan	Triangular and oval heterogenous fatty mass located between the anterior abdominal wall and transverse or ascending colon with inflammatory changes	Surgical management	Exploratory laparoscopy and omentectomy and appendicectomy	No Torsion
					8	11	Female	14300	N/A	CT scan	Triangular and oval heterogenous fatty mass located between the anterior abdominal wall and transverse or ascending colon with inflammatory changes	Conservative management	N/A	No Torsion	N/A	N/A
					9	12	Male	13500	N/A	CT scan	Triangular and oval heterogenous fatty mass located between the anterior abdominal wall and transverse or ascending colon with inflammatory changes	Surgical management	Exploratory laparoscopy and omentectomy and appendicectomy	No Torsion
					10	14	Female	12500	N/A	CT scan	Triangular and oval heterogenous fatty mass located between the anterior abdominal wall and transverse or ascending colon with inflammatory changes	Surgical management	Exploratory laparoscopy and omentectomy and appendicectomy	No Torsion
161	Andreuccetti J. et al.	2011	Case Report	1	1	83	Male	7640	N/A	CT scan	inhomogeneous, irregular edge profile mass of 38 × 30 × 25 cm of great omental appearance, localized at the right side and concentric distribution of fibrous and fatty folds converging radially toward the torsion with oedema of the fat tissue was evidenced.	Surgical management	exploratory laparotomy	Torsion	mass of 18 × 13 × 6 cm in size, which was suspended by a pedicle twisted on its axis four times and was easily resected.	omental pedicle of 18 × 13 × 6 cm in size, with lobed and cyanotic look. Evidence of hemorrhagic infarction and focal fat necrosis areas at the section.
162	Mendoza-Moreno F. et al.	2016	Case Report	1	1	60	Female	N/A	N/A	Ultrasound scan/CT scan	hypoechoic area, greasy appearance on ultrasound. CT shows a rounded area of greater omentum with low attenuation values compatible with torsion of greater omentum	Surgical management	exploratory laparotomy	Torsion	A finger extension of the greater omentum twisted around its own axis with vacular flow engaged in right flank	piece of omentum with areas of fat necrosis without histological signs of malignancy
163	Madha ES. et al.	2018	Case Report	1	1	7	Male	14400	N/A	CT scan	normal appendix, without stranding and the presence of a small to moderate amount of fluid in the pelvis	Surgical management	diagnostic laparoscopy	Torsion	small amount of free blood in the pelvis and a torsed omentum with a necrotic area adhering to the serosa of the cecum	not mentioned
164	Chew DKW. et al.	1995	Case Report	4	1	13	Male	13800	N/A	AXR	normal	Surgical management	exploratory laparotomy	Torsion	small amount of serous fluid was present, appendix was normal but an indurated mass above the incision was found. the torsed omentum varied in size (7.8 x 4 cm to 15 x 4 cm) and involved a pedicle of the omentum in the right lower lower quadrant	omentum was congessted, hemorrhagic with fat necrosis, and had no other pathological features
					2	11	Male	16800	N/A	AXR	normal	Surgical management	exploratory laparotomy	No Torsion	small amount of serous fluid was present, appendix was normal but an indurated mass above the incision was found. the torsed omentum varied in size (7.8 x 4 cm to 15 x 4 cm) and involved a pedicle of the omentum in the right lower lower quadrant	omentum was congessted, hemorrhagic with fat necrosis, and had no other pathological features
					3	10	Female	15000	N/A	AXR	normal	Surgical management	exploratory laparotomy	No Torsion	small amount of serous fluid was present, appendix was normal but an indurated mass above the incision was found. the torsed omentum varied in size (7.8 x 4 cm to 15 x 4 cm) and involved a pedicle of the omentum in the right lower lower quadrant	omentum was congessted, hemorrhagic with fat necrosis, and had no other pathological features
					4	8	Male	17400	N/A	AXR	normal	Surgical management	exploratory laparotomy	No Torsion	small amount of serous fluid was present, appendix was normal but an indurated mass above the incision was found. the torsed omentum varied in size (7.8 x 4 cm to 15 x 4 cm) and involved a pedicle of the omentum in the right lower lower quadrant	omentum was congessted, hemorrhagic with fat necrosis, and had no other pathological features
165	Khalid K. et al.	2013	Case Report	1	1	10	Male	N/A	N/A	AXR	normal	Surgical management	exploratory laparotomy	Torsion	thick and firm mass was encountered in the right lower abdominal cavity and was found to be an edematous omentum which was twisted 720 clockwise	not mentioned
librarian found 166	Mavridis G. et al.	2007	Case Series	5	1	7	Male	N/A	N/A	AXR/Ultrasound scan	Ultrasound showed highly hyperechoic mesentery	Surgical management	exploratory laparotomy	Torsion	moderat amount of serosanguinous fluid in right iliac fossa. Exploration show firm necrotic mass of twisted omentum and right side of abdominal cavity.	omental masses with vascular congestion, thrombosiss, hemorrhagic isschemic necrosis with nonspecific inflammatory infiltration and normal vermiform appendixes
					2	10	Female	N/A	N/A	AXR	Ultrasound showed highly hyperechoic mesentery	Surgical management	exploratory laparotomy	Torsion	moderat amount of serosanguinous fluid in right iliac fossa. Exploration show firm necrotic mass of twisted omentum and right side of abdominal cavity.	omental masses with vascular congestion, thrombosiss, hemorrhagic isschemic necrosis with nonspecific inflammatory infiltration and normal vermiform appendixes
					3	10	Male	N/A	N/A	AXR	Ultrasound showed highly hyperechoic mesentery	Surgical management	exploratory laparotomy	Torsion	moderat amount of serosanguinous fluid in right iliac fossa. Exploration show firm necrotic mass of twisted omentum and right side of abdominal cavity.	omental masses with vascular congestion, thrombosiss, hemorrhagic isschemic necrosis with nonspecific inflammatory infiltration and normal vermiform appendixes
					4	10	Male	N/A	N/A	Ultrasound scan	Ultrasound showed highly hyperechoic mesentery	Surgical management	exploratory laparotomy	Torsion	moderat amount of serosanguinous fluid in right iliac fossa. Exploration show firm necrotic mass of twisted omentum and right side of abdominal cavity.	omental masses with vascular congestion, thrombosiss, hemorrhagic isschemic necrosis with nonspecific inflammatory infiltration and normal vermiform appendixes
					5	10	Male	N/A	N/A	Ultrasound scan	Ultrasound showed highly hyperechoic mesentery	Surgical management	exploratory laparotomy	Torsion	moderat amount of serosanguinous fluid in right iliac fossa. Exploration show firm necrotic mass of twisted omentum and right side of abdominal cavity.	omental masses with vascular congestion, thrombosiss, hemorrhagic isschemic necrosis with nonspecific inflammatory infiltration and normal vermiform appendixes
167	Mallick M. et al.	2006	Systematic Review	6	1	9	Male	Normal	N/A	N/A		Surgical management	exploratory laparoscopy	Torsion	appendix was found to be normal and torted omentum was seen	necrotic infarcted omentum with no other abnormalities
					2	10	Male	Normal	N/A	N/A		Surgical management	exploratory laparoscopy	No Torsion	appendix was found to be normal and torted omentum was seen	necrotic infarcted omentum with no other abnormalities
					3	11	Male	Normal	N/A	N/A		Surgical management	exploratory laparoscopy	No Torsion	appendix was found to be normal and torted omentum was seen	necrotic infarcted omentum with no other abnormalities
					4	12	Female	Normal	N/A	N/A		Surgical management	exploratory laparoscopy	No Torsion	appendix was found to be normal and torted omentum was seen	necrotic infarcted omentum with no other abnormalities
					5	10	Female	Normal	N/A	N/A		Surgical management	exploratory laparoscopy	No Torsion	appendix was found to be normal and torted omentum was seen	necrotic infarcted omentum with no other abnormalities
					6	10	Female	Normal	N/A	N/A		Surgical management	exploratory laparoscopy	No Torsion	appendix was found to be normal and torted omentum was seen	necrotic infarcted omentum with no other abnormalities
librarian found 168	Crandall. et al.	1999	Case Report	1	1	6	Male	14700	N/A	Ultrasound scan	usg show complex right lower quadrant soft tissue mass with adjacent fluid in right paracolic gutter.	Surgical management	exploratory laparotomy	Torsion	The cecum and appendix were normal. further exploration show matted gangrenous omentum with surrounding areas of venous congestion.	Not mentioned
librarian found 169	Al-Bader I. et al.	2007	Case Series	2	1	55	Female	8600	N/A	Ultrasound scan		Surgical management	Exploratory laparotomy and omentectomy	Torsion	300cc clear serous fluid and gangrenous omentum 3x4cm.
					2	48	Female	12400	N/A	Ultrasound scan/CT scan	USG inconclusive, CT show retrocecal inflammatory fat strands with localised inflammatory changes seen around cecum	Surgical management	Exploratory laparotomy	Torsion	clear serous peritoneal fluid with infarcted and gangrenous twisted omentum adhereent to hepatic flexure of colon.	not mentioned
170	Efthimiou M. et al.	2009	Case Series	2	1	14	Male	11800	N/A	N/A		Surgical management	exploratory laparotomy	No Torsion	normal appendix but an ischemic omentum was observed, rotated six to seven times in a counterclockwise manner	not mentioned
					2	49	Male	16800	36	CT scan	inflammation mass near the right colon	Surgical management	exploratory laparotomy	Torsion	torsion of the right part of the omentum that was twisted several times around its long axis in a counterclockwise manner	not mentioned
171	Valioulis I. et al.	2003	Case Series	2	1	13	Male	N/A	N/A	N/A		Surgical management	exploratory laparoscopy	Torsion	torsion of greater omentum	N/A
					2	8	Female	N/A	N/A	N/A		Surgical management	exploratory laparoscopy	Torsion	torsion of greater omentum	N/A
172	Feo CF. et al.	2005	Case Report	1	1	47	Male	12800	N/A	AXR	multiple dilated small bowel loops with some air fluid levels	Surgical management	exploratory laparotomy	Torsion	large omental mass connected to a long pedicle that was twisted multiple times	almosst-complete infarction of the greater omentum
173	C. Valentine	2006	Case Series	2	1	46	Male	12300	N/A	AXR/Ultrasound scan	unremarkable	Surgical management	exploratory laparotomy	Torsion	ischaemic flap of greater omentum was discovered in the right upper quadrant of the abdomen, which was loosely adherent to the anterior abdominal wall and the ascending colon. The segment of omentum was seen to have rotated 360 on a proximal pedicle	omentum showed vasscular congestion and parenchymal hemorrhage, consistent with torsion
					2	55	Male	8400	N/A	Ultrasound scan	fluid collection in the right iliac fossa, thick tubular hypoechoic focus adjacent to the cecum	Surgical management	exploratory laparotomy	No Torsion	inflamed omental mass was noted lying adjacent to the appendix which was found to be torted on a proximal pedicle	diffuse interstitial hemorrhage of the omentum and peri-appendicitis
174	Karayiannakis A. et al.	2002	Case Report	1	1	34	Male	12000	N/A	AXR	unremarkable	Surgical management	exploratory laparotomy	Torsion	a firm, necrotic mass measuring 8x6 cm was found overlying the cecum and ascending colon which was attached to but clearly demarcated from the greater omentum by a narrow pedicle that had undergone several twists	multiple sections from necrotic masss showed vascular congestion and thrombosis, fat necrosis and nonspecific inflammatory infiltration
175	Kepertis C. et al.	2005	Case Report	1	1	12	Male	7800	N/A	Ultrasound scan	non-sspecific	Surgical management	exploratory laparotomy	Torsion	torsion was observed in the greater omentum with necrosis of its distal part	acute hemorrhagic infarct and fat necrosiss
176	Ozbey H. et al.	1999	Case Report	1	1	6	Male	Normal	N/A	AXR	normal	Surgical management	exploratory laparotomy	Torsion	appendix was normal, rubbery mass of a torted, cyanotic, edematous omentum with focal areas of necrosis	not mentioned
177	Sarac AM. et al.	1997	Case Report	1	1	26	Male	N/A	N/A	Ultrasound scan	N/A	Surgical management	exploratory laparotomy	Torsion	primary torsioned omentum that was twisted multiple timess	N/A
178	Jeganathan R. et al.	2002	Case Report	1	1	26	Male	17100	N/A	N/A	not mentioned	Surgical management	exploratory laparotomy	Torsion	a segment of omentum had twisssted and become ischarmic and necrotic	56g of infarcted omentum
179	Mohamed A. et al.	2010	Case Report	1	1	30	Male	12800	N/A	Ultrasound scan	failed to demonsstrate the appendix but showed a minimum fluid collection in the pelvis and right paracolic gutter	Surgical management	exploratory laparotomy	Torsion	appendix was normal, a 360 degree clockwisse twist of the distal part of the greater ommentum with complete infarction of the distal part	not mentioned
180	Trombetta LJ.	2004	Case Report	1	1	19	Male	6600	N/A	CT scan	5.2cm inflammatory mass in the RLQ anterior to the terminal ileum	Surgical management	exploratory laparotomy	Torsion	6 cm omental mass appearing matted and hemorrhagic was found in the right lower quadrant	not mentioned
181	Puylaert JB.	1992	Case Series	7	1		Male	9600	N/A	Ultrasound scan/CT scan	usg revealed a moderately hyperechoic, solid non compressible, ovoid or cakelike lesion. CT lesion was more circumscribed and showed fat intersoresed with hyperattenuating streaks.	Conservative management	N/A	No Torsion	N/A	N/A
					2		Male	9600	N/A	Ultrasound scan/CT scan	usg revealed a moderately hyperechoic, solid non compressible, ovoid or cakelike lesion. CT lesion was more circumscribed and showed fat intersoresed with hyperattenuating streaks.	Conservative management	N/A	No Torsion	N/A	N/A
					3		Male	9600	N/A	Ultrasound scan/CT scan	usg revealed a moderately hyperechoic, solid non compressible, ovoid or cakelike lesion. CT lesion was more circumscribed and showed fat intersoresed with hyperattenuating streaks.	Conservative management	N/A	No Torsion	N/A	N/A
					4		Male	9600	N/A	Ultrasound scan/CT scan	usg revealed a moderately hyperechoic, solid non compressible, ovoid or cakelike lesion. CT lesion was more circumscribed and showed fat intersoresed with hyperattenuating streaks.	Conservative management	N/A	No Torsion	N/A	N/A
					5		Male	9600	N/A	Ultrasound scan/CT scan	usg revealed a moderately hyperechoic, solid non compressible, ovoid or cakelike lesion. CT lesion was more circumscribed and showed fat intersoresed with hyperattenuating streaks.	Conservative management	N/A	No Torsion	N/A	N/A
					6		Female	9600	N/A	Ultrasound scan/CT scan	usg revealed a moderately hyperechoic, solid non compressible, ovoid or cakelike lesion. CT lesion was more circumscribed and showed fat intersoresed with hyperattenuating streaks.	Conservative management	N/A	No Torsion	N/A	N/A
					7		Female	9600	N/A	Ultrasound scan/CT scan	usg revealed a moderately hyperechoic, solid non compressible, ovoid or cakelike lesion. CT lesion was more circumscribed and showed fat intersoresed with hyperattenuating streaks.	Conservative management	N/A	No Torsion	N/A	N/A
182	Cervellione RM. et al.	2002	Case Series	2	1	13	Male	Normal	N/A	N/A		Surgical management	Open appendicectomy and omentectomy	Torsion	ischemic omental area adhering t the intermediate tract of transverse colon.	probable ischemic based steatonecrosis.
					2	6	Male	15000	N/A	N/A		Surgical management	Open omentectomy	Torsion	appendix normal, hemorrhagic fluid in riught parietocolic compartment. a portion of greater omentum inflammed and necrotic appearance and adhered to right colic flexure. After complete separation of colon, colon appeared intact. no other visceral lesions were detected. necrotic omentum was excised and prophylactic appendicectomy done.	congestion and fibrinohaemorrhagiv imbibition phenomena with focal statonecrosis.
183	Papanicolaou C. et al.	2007	Case Report	1	1	36	Male	Raised	N/A	AXR	remarkable kinking of transverse colon due to omental torsion	Surgical management	Open omentectomy	Torsion	strangulated inguinal hernia extending to scrotum found containing greater omentum, resected as omentum not viable. Necrotizing signs were expanding. Vascular thrombosis were obvious. omentum twisted 4 times.	n/a
184	G.N. Bachar. et al.	2005	Retrospective study	6	1	31	Female	5800	N/A	Ultrasound scan/CT scan	moderately hyperechic non compressible ovoid mass. with hypoechoic rim. CT showed focal area of hetergenous omental fat containing areas of increased attenuation with 5.5cm size	Conservative management	N/A	No Torsion	N/A	N/A
					2	75	Male	7800	N/A	Ultrasound scan/CT scan	moderately hyperechic non compressible ovoid mass. with hypoechoic rim. CT showed focal area of hetergenous omental fat containing areas of increased attenuation with 4.2cm size	Conservative management	N/A	No Torsion	N/A	N/A
					3	79	Female	10000	N/A	Ultrasound scan/CT scan	moderately hyperechic non compressible ovoid mass. with hypoechoic rim. CT showed focal area of hetergenous omental fat containing areas of increased attenuation with 3.8cm size	Conservative management	N/A	No Torsion	N/A	N/A
					4	27	Female	13000	N/A	Ultrasound scan/CT scan	moderately hyperechic non compressible ovoid mass. with hypoechoic rim. CT showed focal area of hetergenous omental fat containing areas of increased attenuation with 4.1cm size	Conservative management	N/A	No Torsion	N/A	N/A
					5	48	Male	13900	N/A	Ultrasound scan/CT scan	negative usg. CT showed focal area of hetergenous omental fat containing areas of increased attenuation with 4.5cm size	Surgical management	Laparoscopic omentectomy	No Torsion	necrotic segment of omentum which was resected	fat necrosis with infiltration by lymphocytes.
					6	31	Female	12000	N/A	Ultrasound scan/CT scan	moderately hyperechic non compressible ovoid mass. with hypoechoic rim. CT showed focal area of hetergenous omental fat containing areas of increased attenuation with 3.8cm size	Conservative management	N/A	No Torsion	N/A	N/A
185	Steinauer-Gebauer AM. et al.	2001	Case Report	1	1	33	Male	N/A	N/A	AXR/CT scan	Xray show multiple di;ated small bowel loops suggested small bowel obstruction. CT show well defined, heterogenous fatty mass containing irregular soft tissue strands located in lower abdomen and pelvis. Moderate amount of ascites seen in Morison pouch and focally dilated. enahncing tubular structure surrounded by small hypopodense rim originating from right anterolateral part of mass and extende…	Surgical management	Open laparotomy and omentectomy	Torsion	20x12x9cm fatty mass connected to long pedicle measuring 18cm.	almost complete infarction of greater omentum due to torsion with extensive inflammatory reaction
librarian found 187	Yager A. et al.	1999	Case Report	1	1	51	Male	13900	N/A	CT scan	inflammatory mass right lower quadrant, interpreted as appendicitis	Surgical management	Open omentectomy and appendicectomy	Torsion	Upon entry showed serosanguinous fluid in abdomen and edge of necrotic omentum. Converted to exploratory laparotomy. entire greater omentum underwent torsion. twisted 10 times counterclockwise. Vascular complete occlusion with venous thrombosis
188	Alexiou K. et al.	2015	Case Series	2	1	52	Female	8800	N/A	CXR	normal	Surgical management	open laparotomy and omentectomy and appendicectomy	Torsion	small amount of intraabdominal serosanguinous fluid present and revealed dark red congested area with vessel thrombosis and necrotic omental mass. appendix normal omentum twisted many times. no adhesions.
					2	68	Male	14000	N/A	N/A		Surgical management	open laparotomy and omentectomy and appendicectomy	Torsion	Large amount of blood stained serous fluid. Large segment of his greater omentum 18x10cm, twisted at its base loosely attached to underlying right colon. excised segment had brisk red to gray color and heavily congested with multiple hemorrhagic infiltrations.	similarly describes intraop findings with infarcted omentum
189	Villacampa RE. et al.	2001	Retrospective study	15	1	11	Female	11500	N/A	Ultrasound scan	presence of abundant peritoneal fluid which corresponded to a cystic lymphangioma of the greater omentum	Surgical management	open laparotomy and omentectomy	Torsion	The omentum was partially torsioned with some necrotic segment	N/A
					2	10	Female	9300	N/A	Ultrasound scan	presence of abundant peritoneal fluid and a cystic image of 89 × 34 × 112 mm in the pelvis, which corresponded to a cystic lymphangioma of the greater omentum	Surgical management	open laparotomy	Torsion	The omentum was partially torsioned with some necrotic segment	N/A
					3	7	Female	21300	N/A	AXR	air trapping in the right illiac fossa	Surgical management	open laparotomy	Torsion	The omentum was partially torsioned with some necrotic segment	N/A
					4	8	Male	9900	N/A	AXR	air trapping in the right illiac fossa	Surgical management	open laparotomy	Torsion	The omentum was partially torsioned with some necrotic segment	N/A
					5	4	Female	12500	N/A	AXR	non-specific	Surgical management	open laparotomy	Torsion	The omentum was partially torsioned with some necrotic segment	N/A
					6	4	Female	13100	N/A	AXR	non-specific	Surgical management	open laparotomy	Torsion	The omentum was partially torsioned with some necrotic segment	N/A
					7	8	Female	8600	N/A	AXR	non-specific	Surgical management	open laparotomy	Torsion	The omentum was partially torsioned with some necrotic segment	N/A
					8	8	Male	10500	N/A	AXR	non-specific	Surgical management	open laparotomy	Torsion	The omentum was partially torsioned with some necrotic segment	N/A
					9	11	Male	14500	N/A	AXR	non-specific	Surgical management	open laparotomy	Torsion	The omentum was partially torsioned with some necrotic segment	N/A
					10	13	Female	10900	N/A	AXR	non-specific	Surgical management	open laparotomy	Torsion	The omentum was partially torsioned with some necrotic segment	N/A
					11	8	Male	13690	N/A	AXR	non-specific	Surgical management	open laparotomy	Torsion	The omentum was partially torsioned with some necrotic segment	N/A
					12	2	Female	11000	N/A	AXR	non-specific	Surgical management	open laparotomy	Torsion	The omentum was partially torsioned with some necrotic segment	N/A
					13	11	Female	8000	N/A	AXR	non-specific	Surgical management	open laparotomy	Torsion	The omentum was partially torsioned with some necrotic segment	N/A
					14	1	Female	N/A	N/A	AXR	non-specific	Surgical management	open laparotomy	Torsion	The omentum was partially torsioned with some necrotic segment	N/A
					15	3	Male	8030	N/A	AXR	non-specific	Surgical management	open laparotomy	Torsion	The omentum was partially torsioned with some necrotic segment	N/A
190	Montiel-Jarquin AJ. et al.	2009	Retrospective study	11	1	20	Female	N/A	N/A	AXR	the presence of a fixed, air-filled small bowel loop in	Surgical management	open laparotomy	Torsion	torsion was observed in the greater omentum with necrosis of its distal part	N/A
					2	33	Female	N/A	N/A	AXR	the presence of a fixed, air-filled small bowel loop in	Surgical management	open laparotomy	Torsion	torsion was observed in the greater omentum with necrosis of its distal part	N/A
					3	58	Female	N/A	N/A	AXR	the presence of a fixed, air-filled small bowel loop in	Surgical management	open laparotomy	Torsion	torsion was observed in the greater omentum with necrosis of its distal part	N/A
					4	26	Male	N/A	N/A	AXR	the presence of a fixed, air-filled small bowel loop in	Surgical management	open laparotomy	Torsion	torsion was observed in the greater omentum with necrosis of its distal part	N/A
					5	32	Female	N/A	N/A	AXR	the presence of a fixed, air-filled small bowel loop in	Surgical management	open laparotomy	Torsion	torsion was observed in the greater omentum with necrosis of its distal part	N/A
					6	41	Male	N/A	N/A	AXR	the presence of a fixed, air-filled small bowel loop in	Surgical management	open laparotomy	Torsion	torsion was observed in the greater omentum with necrosis of its distal part	N/A
					7	33	Female	N/A	N/A	AXR	the presence of a fixed, air-filled small bowel loop in	Surgical management	open laparotomy	Torsion	torsion was observed in the greater omentum with necrosis of its distal part	N/A
					8	23	Female	N/A	N/A	AXR	the presence of a fixed, air-filled small bowel loop in	Surgical management	open laparotomy	Torsion	torsion was observed in the greater omentum with necrosis of its distal part	N/A
					9	41	Female	N/A	N/A	AXR	the presence of a fixed, air-filled small bowel loop in	Surgical management	open laparotomy	Torsion	torsion was observed in the greater omentum with necrosis of its distal part	N/A
					10	36	Male	N/A	N/A	AXR	the presence of a fixed, air-filled small bowel loop in	Surgical management	open laparotomy	Torsion	torsion was observed in the greater omentum with necrosis of its distal part	N/A
					11	28	Male	N/A	N/A	AXR	the presence of a fixed, air-filled small bowel loop in	Surgical management	open laparotomy	Torsion	torsion was observed in the greater omentum with necrosis of its distal part
191	Leitner MJ. et al.	1952	Case Series	6	1	49	Male	15700	N/A	N/A		Surgical management	Open omentectomy	Torsion	some cloudy free fluid at the peritoneal cavity. indurated omentum felt, twisted, blue black and hemorrhagic. 2 x 1.5 inch	disc like mass 5cm in diameter, the surface was dark red and hemorrhagic. fat tissue markedly congested. adipose tissue with marked hyperemia areas of hemorrhage and thrombus in small veins.
					2	53	Female	N/A	N/A	N/A		Surgical management	Open omentectomy	Torsion	Right upper quadrant show a mass of omentum found which had twisted 3x counterclockwise with hemorrhage and congestion of distal potion.	omentum fanshaped 5x1.5cm distal portion deep red in color and congested showed distended veins. Extravasation of red cells into fat and thrombus in all the veins.
					3	51	Female	Normal	N/A	N/A		Surgical management	Open omentectomy	Torsion	Purplish red mass omentum 2x2.5 inch beneath liver. twisted	indurated mass hemorrhagic fat 3x1.5x3.5 cm. extensive hemorrhage and degeneration and moderate infiltration with polymorphonuclear leukocytes
					4	27	Male	12800	N/A	N/A		Surgical management	open omentectomy	Torsion	gastro hepatic omentum ligamen was twisted and gangrenous. this formed part of an adhesion between liver, gallbladder and lesser curvature of stomach. no evidence of twisting	roughened hemorrhagic irregular mass 2x1.5x1cm. fibrofatty tissue and blood clot. extensive hemorrhage and blood clot and areas of fat necrosis in which there was a proliferation of fibroblast suggesting beginnning repair. no eveidence of vascular diseases
					5	82	Male	21000	N/A	N/A		Surgical management	open omentectomy	Torsion	black fluid found in sac of umbilical hernia and mass of twisted hemorrhagic omentum mobilised. omental mass twisted at neck and not adherent to peritoneal aspect. no bowel found in hernia.	fatty tissue mass 9.5x8x3cm. Some portions dark red and other brownish and yellow in color, Bkiid vesseks were engorged, hemorrhagic vasation into fatty tissue and thrombus in small veins
					6	64	Male	11900	N/A	N/A		Surgical management	open omentectomy	No Torsion	Wedge shaped hemorrhagic mass found within greater omentum 1.5x1.5 inch no evidence of GB or liver disease.
192	Chaudhary D. et al.	2005	Case Report	1	1	40	Male	N/A	N/A	AXR	N/A	Surgical management	Exploratory laparotomy	Torsion	hemorrhagic fluid collecting in peritoneal cavity. greater omentum twisted 3x knot shows to be necrosis. omentum adherent to hernial orifice internally. hernia sac empty and herniorrhaphy done	infarcted omentum
193	Al Tokhais TI. et al.	2007	Case Report	1	1	34	Male	N/A	N/A	AXR	dilated small bowel loops	Surgical management	Open omentectomy	Torsion	tongue like gangrenous and torted omentum.	focal areas of infarction and necrosis consistent with torsion.
194	Ntakiyiruta G.	2008	Case Report	1	1	38	Male	8600	N/A	N/A		Surgical management	Open omentectomy	Torsion	RIF thickened structure with serosanguinous fluid. Congested omentum and twisted several times.
195	Haldar PJ.	2007	Case Series	2	1	55	Female	8600	N/A	Ultrasound scan	no pathology	Surgical management	Open omentectomy	Torsion	mass 4x4cm palpable in right lumbar region. Through midline inciion. 300ml serous fluid and gangrenous omentum 3x4cm seen.
					2	48	Female	12400	N/A	CXR/CT scan	normal cxr. CT show retrocecal inflammatory fat strands with localised inflammatory changes seen around cecum.	Surgical management	Open omentectomy	Torsion	serous peritoneal fluid, gangrenous twisted omentum adherent to hepatic flexure of colon.
196	Paresh J. et al.	2008	Case Report	1	1	11	Male	4700	N/A	Ultrasound scan	echogenic mass in right lumbar region ant to colon with appearance of abdominal fatty tissue. CT show fat stranding ant to ascending colon in right lumbar region with normal findings in appendix	Surgical management	Open omentectomy	Torsion	Laparoscopy revealed gross inflammation of parietal peritoneum over ant abdominal wall. greater omentum 12x10x2cm rotated. distal end omentum discolored edematous inflammed and adherent to ant abdominal wall. minimal free fluid in pelvis. segmental omentectomy done	acute omentitis with areas of heorrhage and necrosis.
197	Scabini S. et al.	2011	Case Report	1	1	69	Male	19000	N/A	CT scan	inflammatory mass in upper right side of abdomen	Surgical management	Open omentectomy	Torsion	torsion of irght part of omentum, twisted several times counter clockwise.	Omental torsion
199	Silva E. et al.	2014	Case Report	1	1	40	Male	N/A	124	CT scan	intraabdominal abnormality suggestive of pathologic infiltration of omentum and the presence of whirl sign suggesting torsion of his omentum.	Failed conservative management	laparoscopic omentectomy	Torsion	a wide twist of omentum with large necrotic vascular changes extended to the inguinal hernia content. after reducing hernia, omentectomy was performed.	large areas of intestinal hemorrhage, vascular congestion and thrombosis compatible wth omental torsion.
200	Esteavao-Costa J. et al.	2014	Retrospective study	8	1	12	Male	9810	18.2	Ultrasound scan/CT scan	CT scan done after suspicion of omental infarction upon ultrasound scan	Conservative management	N/A	No Torsion	N/A	N/A
					2	6	Female	13080	50.7	Ultrasound scan/CT scan	omental infarction	Conservative management	N/A	No Torsion	N/A	N/A
					3	6	Female	11170	7.22	Ultrasound scan/CT scan	CT scan done after suspicion of omental infarction upon ultrasound scan	Surgical management	laparoscopic omentectomy	No Torsion	N/A	N/A
					4	8	Male	11480	3.4	Ultrasound scan/CT scan	CT scan done after suspicion of omental infarction upon ultrasound scan	Conservative management	N/A	No Torsion	N/A	N/A
					5	11	Male	7800	38.7	Ultrasound scan/CT scan	CT scan done after suspicion of omental infarction upon ultrasound scan	Conservative management	N/A	No Torsion	N/A	N/A
					6	13	Female	8290	0.6	Ultrasound scan/CT scan	CT scan done after suspicion of omental infarction upon ultrasound scan	Conservative management	N/A	No Torsion	N/A	N/A
					7	7	Male	7810	12.2	Ultrasound scan/CT scan	CT scan done after suspicion of omental infarction upon ultrasound scan	Conservative management	N/A	No Torsion	N/A	N/A
					8	9	Female	11480	6.6	Ultrasound scan/CT scan	CT scan done after suspicion of omental infarction upon ultrasound scan	Surgical management	laparoscopic omentectomy	No Torsion	N/A	N/A
201	Oğuzkurt P. et al.	1995	Case Report	1	1	6	Female	N/A	N/A	AXR	N/A	Surgical management	Open omentectomy	Torsion	Thick firm knobby mass encountered in right lower quadrant. edematous omentum twisted 2x clockwise without any distal fixation.	severe congestion of excised omentum and focal areas of hemorrhagic necrosis.
librarian found 203	Coulier B.	2006	Case Report	1	1	10	Male	7400	21	Ultrasound scan/CT scan	USG show lipomatous mass coverigh right colon. CT show 5x4x1.5cm inflammatory lipomatous omentum. covering caecum and ascending colon in right flank. The mass was covered by inflamed thickened peritoneum.	Conservative management	N/A	No Torsion	N/A	N/A
204	Hussain K. et al.	2015	Case Report	1	1	22	Male	9200	N/A	Ultrasound scan	minimal free fluid in pelvis.	Surgical management	laparoscopic Omentectomy	Torsion	Piece of dusky colored greater omentum found infarcted but no element of torsion found. appendix normal.	not mentioned
205	Kollu S. et al.	2015	Case Report	1	1	24	Male	22000	N/A	Ultrasound scan	Evidence of inflammatory changes with thickened fat and trace of fluid, with a mildly thickened appendix ~ at the subhepatic region	Surgical management	Exploratory laparoscopy	Torsion	Subhepatic appendix with mild inflammation was noted - Appendectomy done A bit of omentum was found to be strangulated due to torsion around the axis of its attachment to the transverse colon - Excised
206	Umale N. et al.	2015	Case Report	1	1	39	Male	N/A	N/A	Ultrasound scan/CT scan	revealed minimal amount of free fluid in morrison pouch with right sided reducible inguinal hernia containing omental fat. CT show omental torsion with extension in the right inguinal hernia with mild ascitis	Failed conservative management	open omentectomy	Torsion	Laparoscopy showed gangrenous whole omentu with free fluid. evidenced torsion of greater omentum with small amount of bloody ascites. greater omentum twisted clockwise 2.5x and gangrenous	hemorrhagic infarction of omentum
207	Ahmed A. et al.	2015	Case Report	1	1	41	Female	13000	N/A	Ultrasound scan/CT scan	USG - cystic lesion in the left iliac fossa (11x4.9cm) CT - cystic mass (11x6.5cm) with thick wall and marked stranding of surrounding mesenteric fat + moderate free fluid in pelvic cavity	Surgical management	Laparotomy	Torsion	large hemorrhagic omental cyst with torsion over its narrow long pedicle 1.5L hemorrhagic fluid in peritoneal cavity	resected specimen --> hemorrhagic infarction + fibrosis of the cyst peritoneal fluid cytology --> numerous pigment-laden and foamy macrophages
208	Kumar A. et al.	2016	Case Report	1	1	47	Male	16700	N/A	N/A	N/A	Surgical management	Laparotomy	No Torsion	400mL of pus 4x5cm gangrenous omentum, adhered to anterior abdominal wall in the right lower abdomen	Sent for HPE but no report back
209	Raza N. et al.	2016	Case Report	1	1	26	Female	13300	N/A	Ultrasound scan	- Minimally bulky + empty uterus with no gestational sac - Small well-walled mass near the right ovary --> increased vascularity --> free fluid in pelvis	Surgical management	Laparoscopy	Torsion	omentum twisted on itself, forming a mass suspended by its pedicle The omental mass lay in thepouch of Douglas, adhered to the pelvic wall just below the right ovarian fossa	5x7cm omental mass with cyanotic look congestion + hemorrhage with fat necrosis + small foci of inflammation
210	Karanikas M. et al.	2018	Case Report	1	1	31	Male	15130	45.6	Ultrasound scan	- Negative for testicular torsion - Confirmed epididymitis - Second USG: findings supportive of appendicitis	Surgical management	Laparotomy	Torsion	Twisted omentum	extended hemorrhagic necrosis, accompanied by inflammatory infiltration
211	Johri V. et al.	2018	Case Series	2	1	38	Male	Normal	N/A	Ultrasound scan	- Suggestive of appendicular mass with free fluid in pelvis	Surgical management	Laparotomy	Torsion	- Hemorrhagic fluid in pelvis - Gangrenous omental mass with cord-like torted proximal segment	not stated
					2	45	Male	Raised	N/A	CT scan	- Omental mass with decreased vascularity adherent to anterior abdominal wall	Surgical management	Laparotomy	No Torsion	Omental mass found in the right iliac fossa - a part of it had become gangrenous - adherent to anterior abdominal wall, cecum, and ileum	not stated
212	Kafadar MT. et al.	2018	Case Report	1	1	27	Male	12500	150	Ultrasound scan/CT scan	USG - minimal free fluid in the periphery of intestinal loop in the RIF - abdominal tenderness induced by probe compression CT - mesenteric adipose planes were contaminated and inflamed	Surgical management	Laparotomy	Torsion	- Intraabdominal serohemorrhagic fluid of 200mL - omentum (12x8x5cm) twisted around itself with a narrow pedicle and distorted circulation	Necrosis + hemorrhagic foci of the omental tissue
213	Khalid MA. et al.	2018	Case Report	1	1	19	Male	9300	14.3	CT scan	- Inconclusive or any pathology	Surgical management	Laparoscopy	Torsion	- Segment of lesser omentum attached to the lesser curvature of stomach was rotated at 720 degrees around its own axis in the clockwise direction - part of omentum distal to level of rotation was gangrenous - acutely inflammed appendix	infarction + hemorrhage + congestion on th eomentum appendix accutely inflammed with multiple fecoliths
214	Kataoka J. et al.	2019	Case Report	1	1	50	Male	8900	81.3	CT scan	twisting of omentum with a local mass of fat density and fluid - distributed in a whirling oval-shaped mass pattern - at right flank and iliac fossa	Failed conservative management	Laparoscopy	Torsion	- solid ischemic and hemorrhagic portion of the right greater omentum was adhered to the right side of abdominal wall and transverse colon - specimen is 24 x 22cm and was twisted and dark red in color	ischemic + hemorrhagic omentum, accompanied by inflamamtory infiltration
215	Pawar N. et al.	2020	Case Report	1	1	35	Male	13200	N/A	CT scan	- focal area of omental inflammation in the right lower abdomen - small focus of calcification within the inflammed area	Surgical management	Laparoscopy	Torsion	- 200mL of bloody ascites - dark coloured necrotic omentum on right side, with torsion over omental vessel
librarian found 216	Maclean DA.	1977	Case Series	2	1	6	Male	10500	N/A	N/A		Surgical management	Exploratory laparotomy, omentectomy and appendicectomy	Torsion	considerable amount of clear free fluid in peritoneal cavity. there was a mass of omentum undergone several torsion several times. vessels were thrombosed but omentum not necrotic.	Interstitial hemorrhage, early fat necrosis and early acute inflammatory reaction
217					2	5	Female	11350	N/A	N/A		Surgical management	Exploratory laparotomy, omentectomy and appendicectomy	Torsion	blood stained fluid in peritoneal cavity. further exploration shown infarcted omentum from torsion.	Interstitial hemorrhage, early fat necrosis and early acute inflammatory reaction
218	Wengert PA Jr. et al.	1970	Case Report	1	1	10	Male	11700	N/A	N/A		Surgical management	Not mentioned	No Torsion	blackened necrotic segment of the inferior lateral aspect of the greater omentum, measuring 10 x 3 x 4 cm A moderate amount of hemorrhagic serous fluid The cecum, colon and ascending colon showed secondary inflammation with edematous thickening	interstitial hemorrhage and intravascular thrombosis with segmental infarction of the omentum
219	Karak PK. et al.	1998	Case Series	3	1	11	Male	N/A	N/A	CT scan	5cm nonenhancing soft tissue mass in the right paraumbilical region, deep to the rectus abdominis and anterior to the tranverse colon - mixed attenuation pattern (soft tissue + fat density)	Surgical management	Laparotomy	No Torsion	omentum was grossly pale and thickened	confirmed diagnosis
					2	70	Male	N/A	N/A	CT scan	5.5cm nonenhancing soft tissue mass with central soft tissue density surrounded by peripheral streaky low attenuating fat density in the paraumbilical region, deep to the rectus abdominis and anterior to the tranverse colon	Surgical management	Laparotomy	No Torsion	omentum was grossly pale and showed areas of venous thrombosis	confirmed diagnosis
					3	50	Male	N/A	N/A	CT scan	6cm ellipsoidal, low attenuating fat-containing soft tissue mass with linear streaky densities - posterior to rectus abdominis muscle - anterior to transverse colon	Failed conservative management	Appendectomy	No Torsion	appendix was normal	normal
220	Crofoot DD	1980	Case Series	3	1	9	Male	8800	N/A	N/A	N/A	Surgical management	Appendectomy	No Torsion	- 75 mL serosanguineous peritoneal fluid - hemorrhagic omental mass (5cm)	N/A
					2	11	Male	8400	N/A	N/A	N/A	Surgical management	Laparotomy	No Torsion	- hemorrhagic necrotic omentum of 6x8cm dimensions - 60mL of serosanguineous peritoneal fluid - normal appendix	N/A
					3	7	Female	9600	N/A	Intravenous pyelography	unremarkable findings	Surgical management	Laparotomy	No Torsion	- 8x10cm wedge-shaped portion of right side omentum was hemorrhagic and necrotic - 60mL serosanguineous peritoneal fluid present - appendix was normal	N/A
221	Stella DL. et al.	2000	Case Series	2	1	36	Female	Normal	N/A	Ultrasound scan/CT scan	USG - 2x4x7.5cm ovoid, moderately hyperechoic mass at the site of point tenderness in the RIF --> adherent to the overlying peritoneum CT - increased density with streaky infiltrate of the above mass mentioned	Surgical management	Laparotomy	Torsion	- normal appendix - indurated, hemorrhagic omentum which had undergone torsion	confirmed an infarcted hemorrhagic omentum, with acute inflammatory cell infiltrate
					2	39	Female	Normal	N/A	Ultrasound scan	- 4x4cm hyperechoic mass at the site of point tenderness in RIF - It was non-compressible and adherent to the overlying perioneum	Surgical management	Laparoscopy	Torsion	- moderate amount of hemoserous free fluid in peritoneum - 8x4cm tongue of twisted, inflammed omentum	confirmed ischemic necrosis
222	Naraynsingh V. et al.	1985	Case Report	1	1	33	Male	Normal	N/A	Ultrasound scan	- mass was situated inferior and lateral to the greater curve of the stomach - mixture of solid material and ill-defined hypoechoic zones	Surgical management	Laparotomy	No Torsion	- omental mass adherent to anterior abdominal wall - hemorrhagic mass with necrotic areas	confirmed infarction and hemorrhage
librarian found 223	Vertuno LL. et al.	1980	Case Report	1	1	51	Female	15300	N/A	N/A	-	Surgical management	Exploratory Laparotomy and omentectomy	Torsion	large mass approx 8x10cm present in left pericolic gutter. no mesenteric torsion of inflammatory pathology.	-
224	Agresta F.	2007	Case Series	2	1	9	Male	Raised	N/A	N/A	not done	Surgical management	Laparoscopy	No Torsion	- congested hemorrhagic omentum, with free intraperitoneal serosanguinous fluid - appendix had signs of inflammatory changes	features of hemorrhagic with fat necrosis, together with panniculitis and peritonitis appendix had signs of inflammation and granulation changes on the serosal surface = periappendicitis
					2	14	Male	Raised	N/A	N/A	not done	Surgical management	Laparoscopy	No Torsion	- congested hemorrhagic omentum, with free intraperitoneal serosanguinous fluid - appendix had signs of inflammatory changes
225	Foscolo S.	2007	Case Report	1	1	6	Female	11200	23	Ultrasound scan/CT scan	USG - hyperechoic + slightly heterogenous mass located in the LIF; above the bladder and contiguous with the left colon and fixed to the left anterior abdominal wall - central hypoechoic areas and peripheral hyperemia [doppler] CT - 7cm mass in the LIF extending into the pelvis - fatty content - enhancement of lesion limited to the periphery of the lesion with small vessels	Surgical management	Laparoscopy	No Torsion	- greater omentum was fixed in the left pelvis at the level of the rectosigmoid junction... filled the PoD - 15cm length infarcted omental segment	confirmed infarcted omental tissue associatedf with hemorrhage and necrosis; surrounded by congested vessels and fibroinflammatory reaction
226	Safioleas M.	2007	Case Report	1	1	31	Male	16800	Raised	N/A	not done	Surgical management	Laparotomy	No Torsion	- grossly inflammed omental mass - small amount of fluid - appendix was normal
229	Fragoso A.C	2006	Case Report	1	1	9	Male	11000	19.8	Ultrasound scan/CT scan	USG - hyperechoic well-defined mass anterior to the transverse colon CT - inhomogenous round, high-attenuation fatty mass in the greater omentum; anterior to and exerting mass effect on the transverse colon	Conservative management	not done	No Torsion	not done	N/A
230	Danikas D	2001	Case Series	2	1	20	Male	11500	N/A	CT scan	- inflammatory changes in the RUQ under the gallbladder	Surgical management	Laparoscopy	No Torsion	- portion of the right omentum was found to be ischemic and hemorrhagic with sever edema - appendix appeared normal	acutely congested adipose tissue containing dilated and focally thrombosed blood vessels
					2	15	Male	6700	N/A	AXR	paucity of bowel gas in the RLQ	Surgical management	Laparoscopy	Torsion	- healthy appendix - small amount of seropurulent fluid at the cecal fossa - portion of omentum was twisted + ischemic + appeared nonviable	foci of hemorrhage + vascular congestion + inflammatory changes + fibrin deposition *consistent with segmental omental infarction*
librarian found 231	Lardies J.M	2001	Case Report	1	1	36	Male	11500	N/A	CXR/Ultrasound scan	Normal	Surgical management	Exploratory laparoscopy and omentectomy	No Torsion	infarction of portion of greater omentum adhered to ventral peritoneum parietal in the right flank.	11x6.5x1.5cm with microscopic signs of venous congestion, hemorrhage, lymphocytes and polymorphonuclear inflammatory infiltrates.
232	al-Husaini H	2000	Case Report	1	1	49	Female	6200	N/A	AXR	nothing significant	Surgical management	Laparotomy	Torsion	- small amount of serosanguineous fluid - dark mass medial to the appendix was found, which was noted to be a 17x9cm cyanotic + edematous omentum - complete tight 1.5-rotation torsion at the base of the right portion of the grater omentum with a distal infarcted portion	hemorrhagic infarct with acute thrombosis of the vein, blockage of the artery, and areas of nonspecific inflammatory reaction
233	Mohtar F.	2024	Case Report	1	1	44	Female	Normal	N/A	CT scan	- well-demarcated pericecal mass at the right side measuring 5.4x4.7x3.8cm; showing predominantly fatty attenuation with the presence of internal strands and surrounding edematous fat stranding	Failed conservative management	Laparoscopy	Torsion	- portion of omentum is infarcted
234	Poujade O. et al.	2007	Case Report	1	1	33	Male	12600	N/A	Ultrasound scan/CT scan	high density of a fatty fold under the gall bladder + little effusion in the PoD	Surgical management	Laparoscopy	Torsion	- normal appendix - ischemic segment of the right omentum; twisted around its axis --> leading to infarction - right paracolic gutter contained a little serosanguineous effusion	necrosis of the resected omentum
235	Gassner. et al.	2002	Case Series	2	1	55	Male	12500	N/A	AXR	feces around the cecum with no radiological evidence of SBO	Surgical management	Laparoscopy	No Torsion	Loop of necrotic torted omentum was found to be adherent to the appendicectomy scar Portion of omentum was gangrenous	Not stated
					2	61	Male	Normal	N/A	AXR/Ultrasound scan	X-ray - nothing significant found USG - mobile gallstones with no evidence of acute cholecystitis	Surgical management	Laparoscopy	No Torsion	- piece of torted omentum which had been infarcted, is seen to be adherent to the abdominal wall
236	Ergun T. et al.	2007	Case Report	1	1	35	Male	Raised	N/A	Ultrasound scan/CT scan	USG - minimal fluid collection in the RLQ of the abdomen CT - 8x5cm heterogenous mass of dense fat anterior to the cecum - minimal right inferior paracolic fluid collection - several 2mm hyperdense lines noted bordering the mass and extending into it	Failed conservative management	Laparoscopy	Torsion	- torted omentum - serohemorrhagic fluid collection between cecum and torted portion of omentum	Diffuse omental fatty necrosis
CANT FIND	Shafique M	1995	Case Report	1	1	30	Male	9500	N/A	CXR/AXR/Ultrasound scan	All normal	Surgical management	Open omentectomy	Torsion	Small gush of reddish tinged glairy fluid. appendix, caecum, terminal ileum and mesentery all normal. further exploration found a rolled up mass. Omentum was twisted and gangrenous segment of greater omentum. 12x4cm	N/A
librarian found 237	Schnur PL. et al.	1972	Case Series	11	1	40	Female	5200	N/A	N/A		Surgical management	Laparoscopy	No Torsion	idiopathic	infarcted omentum
					2	37	Male	10000	N/A	N/A		Surgical management	Laparoscopy	No Torsion	Idiopathic, over ascending colon	very inflammatory fat with early thrombosis of vessels
					3	59	Male	10000	N/A	N/A		Surgical management	Laparoscopy	Torsion	Torsion	Haemorrhagic Infarction
					4	25	Male	10000	N/A	N/A		Surgical management	Laparoscopy	No Torsion	Idiopathic, RUQ	Infarcted omentum
					5	45	Female	10000	N/A	N/A		Surgical management	Laparoscopy	No Torsion	Idiopathic, over L uterosacral ligament	Fat necrosis
					6	26	Female	10000	N/A	N/A		Surgical management	Laparoscopy	Torsion	Torsion	Infarcted omentum
					7	62	Male	5200	N/A	N/A		Surgical management	Laparoscopy	No Torsion	Idiopathic, anterior parietal peritoneum	Inflammatory fat
					8	4	Female	5200	N/A	N/A		Surgical management	Laparoscopy	No Torsion	Idioparthic, caecum	Degenerative fat with a subacute & chronic inflammatory infiltrate
					9	90	Female	16400	N/A	N/A		Surgical management	Laparoscopy	No Torsion	Idiopathic	Mild degenerative and inflammatory changes
					10	55	Male	16400	N/A	N/A		Surgical management	Laparoscopy	No Torsion	idiopathic, RUQ	Haemorrhagic Infarction
					11	27	Male	16400	N/A	N/A		Surgical management	Laparoscopy	No Torsion	Idiopathic, LUQ	Infarcted omentum
downloaded 239	Tolenaar PL. et al.	1987	Case Series	2	1	30	Male	N/A	N/A	Ultrasound scan	N/A	Surgical management	Limited resection of greater omentum	No Torsion	Normal appendix was removed. An infarcted segment of the greater omentum was found adhering to the ascending colon (first admission); On exploration, the omentum at the previous excision site was thickened and firmly adherent to the ascending colon as if a bowel perforation had been sealed off. No perforation was found (2nd admission)	extensive vascular congestion, proliferation of connecting tissue and non-specific inflammation (first admission)
					2	46	Male	10900	N/A	N/A	Nil	Surgical management	Laparotomy	No Torsion	appendix appeared normal but a small (5 x 5 cm) infarcted segment of the greater omentum was found adhering to the ascending colon. Segment was excised, and the appendix was also removed	Same as above
downloaded 240	Ceuterick L. et al.	1987	Case Report	1	1	49	Female	N/A	N/A	Ultrasound scan/CT scan	US - non specific bowel gas pttern without evidence of obstruction or pneumoperitoneum; gastrografin enema showed few sigmoid diverticuli; CT - LLQ anterior to ascending colon a large mass of fat density with linear strands in a concentric pattern	Failed conservative management	Surgical exploration	Torsion	necrotic portion of greater omentum volvulated along a narrow pedicle	infarction with multiple areas of fibrosis
downloaded 241	Alshehri M. et al.	2017	Case Report	1	1	46	Male	N/A	N/A	Ultrasound scan/CT scan	US - fatty liver, multiple benign liver cysts; CT - RUQ intermesenteric hemogenous fat stranding with a hyperdense rim compatible with omental infarction with multiple hepatic lesions representing hepatic cyst	Conservative management	N/A	No Torsion	N/A	N/A
242	Araújo Filho JAB. et al.	2012	Case Report	1	1	36	Female	12000	N/A	CT scan	CT - circumscribed heterogenous mass permeated with streaks of low attenuation (fat), accompanied by increased density of adjacent fat tissue, confined to the RLQ. Lesion 7.4 x 3cm on long axis and located between abdominal wall and small bowel, not involving the colon wall.	Conservative management	N/A	No Torsion	N/A	N/A
243	Bagul M. et al.	2016	Case Report	1	1	42	Male	Raised	Raised	Ultrasound scan	US - twisting of greater omentum with typical whirpool apperance of twisted omental vessels in right mid-abdomen and large inflamed omental fatty mass extending up to right lower abdomen as well as pelvic cavity displacing bowel loops along its margins. Coronal CT - entire extent of greater omentum in right abdomen extending into pelvic cavity	Surgical management	Laparotomy	Torsion	Large inflammatory omental mass consisting of a section of infarcted omentum and twisted omental vessels were identified. Inflamed greater omental mass with at least 3 twists and no associated bowel obstruction or abnormal dilatation found. No adhesions around omental torsion.	Necrosis and haemorrhage with diffuse inflammation
downloaded 244	Benaghmouch F. et al.	2011	Case Report	1	1	31	Male	12300	N/A	CT scan	CT - well defined lobulated mass lesion primarily fat attenuation interspersed with soft tissue strands in RLQ, tubular structure with central contrast enhancement noted over cephalic portion of this mass	Surgical management	exploratory laparoscopy + right harniorrhaphy	Torsion	omentum was twisted around its superior point of attachment to the transverse colon, three times in a cockwise manner, causing haemorrhagic infarction of the distal segment; dilatation and congestion of small intestine, small amount of serosanguineous ascites was found, appendix macroscopically not inflamed, non viable omentum was resected and removed through right hernia site
downloaded 245	Bersou M. et al.	2011	Case Report	1	1	25	Male	Normal	11	Ultrasound scan/CT scan	US - painful incompressible hyperechoic pan-pancreatic ovoid mass about 4cm wide with low backhround attenuation, located on the epigastric midline between liver and pancreas and left to duodenum; MDCT - slightly hyperdense mass of 2.8 x 1.7 x 3.5 cm with well-defined contours and containing hyperdense streaks localised in lesser omentum - contiguous to gastric arteriesalong stomach lesser omentum	Conservative management	N/A	No Torsion	N/A	N/A
downloaded 246	Rebai W. et al.	2011	Case Report	1	1	65	Male	14000	45	AXR/Ultrasound scan	AXR - stercoral stasis with sentinel loop; US abd - gall bladde sludge without a clear image of lithiasis, presence of a hyperoechoic ovoid mass in contact with anterior parietal peritoneum; CT - mass 9 x 2.5cm under anterior parietal wall limited by a hyperdense perilesional capsule with a centre with a mixed fatty and tissue component	Failed conservative management	exploratory coelioscopy	No Torsion	Large epiplo-parietal adhesion whose collapse revealed necrosis of the right edge of the greater omentum with the presence of a sero-haematic effusion in the subhepatic region and at the level of right parieto-colic groove	Haemorrhagic infarction of the greater omentum
downloaded 247	Sweeney MJ. et al.	1983	Case Report	1	1	11	Male	10700	N/A	AXR/Ultrasound scan	N/A	Surgical management	Laparotomy	Torsion	A small amount of clear, serosanguineous fluid was seen in the peritoneal cavity, appendix normal and removed. Solid, rubbery mass in the right upper abdomen. cyanotic, edematous omentum with areas of focal nercrosis, a complete tight 1.5 rotation torsion at the base of the right side of greater omentum with distal infarction (omentum was free in the abdomen with no point of secondary fixation)	Normal appendix and necrosis of the greater omentum
downloaded 248	Chung SC. et al.	1992	Case Report	1	1	35	Male	16000	N/A	Ultrasound scan	US abdomen normal	Surgical management	laparoscopic appendectomy	Torsion	small amount of serosanguineous fluid in the peritoneal cavity, appendix normal, a piece of infarcted omentum 10cm in size was seen, the torted pedicle was identified on blunt dissection under lap vision	nil
downloaded 249	Hedestad GC.	1938	Case Series	3	1	36	Male	N/A	N/A	N/A		Surgical management	Laparotomy plus resection of omentum	Torsion	liquid blood found, on the greater omentum - a fist size firm haemorrhagically infarcted and twisted several times about its thin stalk
					2	12	Male	N/A	N/A	N/A		Surgical management	Laparotomy plus resection of omentum	Torsion	typical tb nodules found on intestine loops, no distention, resistant mass on LIF = lump on omentum, size of a goose egg and loosely adherent to left side of the entrance to the pelvis, easily mobilised and connected with the omentum by a thick stalk the size of a pencil and twisted so many times that it had nearly become severed. Omental tumour was haemorrhagically infarcted and on its surface s…
					3	40	Female	N/A	N/A	N/A		Surgical management	Laparotomy plus partial resection of omentum	Torsion	Slight increased amount of fluid in the abdomen, appendix found but looked well but removed, twisted part of omentum about 8cm long and 3cm thick tapering around the poles. Light purple and rather firm in consistency. On both stalks were twisted 3 to 4 times.	recent haemorrhagic infarct without any positive older characteristics (forselius)
250	Hirano Y. et al.	2006	Case Report	1	1	36	Male	14700	3.84	AXR/CT scan	AXR - right upper deviation of the sigmoid colon; CT abdo - large fat density mass below the sigmoid colon and left inguinal hernia with incarcerated fat	Surgical management	Exploratory laparotomy + omentectomy with a repair of left inguinal hernia	Torsion	torsion of the greater omentum with small amount of bloody ascites, the greater omentum was twisted into one and a half circles and entered into a left inguinal hernia	hemorrhagic infarction
downloaded 251	Maeda T. et al.	1997	Case Report	1	1	39	Male	Normal	N/A	CT scan/MRI scan	CT - whirling fatty structure extending caudally from the level of the transverse colon and encircling a vascular structure with high attenuation, At the level in the pelvic cavity, part of the massive fatty structure entered into a right inguinal hernia sac; MRI - fatty structures twisting around a rod of hypointensity suggesting a vessel, a part of the mass extended widely into the pelvis and s…	Surgical management	Exploratory laparotomy	Torsion	greater omentum was twisted counterclockwise several times between the level of the transverse colon and right inguinal hernia; mild adhesions between the twisted omentum and sigmoid colon and terminal ileum	distal portion of the omentum proved to be congestive and necrotic at pathologic examination
librarian found 252	Kargar S. et al.	2005	Case Report	1	1	28	Female	10800	Raised	CXR/AXR	Unremarkable	Surgical management	Laparoscopy	Torsion	torsion of the lesser sac omentum that adhere to the greater curvature of the stomach near the pylorus	infarction and necrosis of the omentum
downloaded 253	Myers MT. et al.	1997	Case Report	1	1	9	Female	19000	N/A	Ultrasound scan/CT scan	US abd - gallbladder appeared normal with no cholelithiasis; ovoid echogenic mass anterior to the liver with a focal hypoechoic centre; CT - an ovoid mass, predominantly of fat attenuation, within the right upper quadrant anterior to the medial segment of the left lobe of the liver. It exerted mass effect upon the anterior surface of the liver. There were strands of soft tissue attenuation within…	Conservative management	N/A	No Torsion	N/A	N/A
downloaded 254	Van Breda Vriesman AC. et al.	1997	Case Report	1	1	45	Male	11700	N/A	AXR/Ultrasound scan/CT scan	US abd -localized area of inflamed, hyperechoic, noncompressible fat was detected anterior to the ascending colon; Directly adjacent to this area, a round-ovoid calcified lesion was found. The calcified lesion had a diameter of approximately 1cm CT - infarcted epiploic appendage and a normal appendix, The calcified structure was visualized more caudally than expected from the US findings AXR - ca…	Conservative management	N/A	No Torsion	N/A	N/A
downloaded 255	Basson SE. et al.	1981	Case Series	5	1	30	Male	14200	N/A	N/A		Surgical management	Diagnostic laparoscopy	Torsion	Appendix not inflamed, a mass of indurated omentum 7cm x 5cm was found adherent to the anterior abdominal wall in the region of the umbilicus. It was infarcted by torsion through three complete turns upon itself. The infarcted tissue was resected and the appendix removed	infarcted omentum
					2	20	Male	Normal	N/A	N/A		Surgical management	Diagnostic laparoscopy	Torsion	Small amount of serosanguineous fluid was found, appendix normal. portion of omentum 6 cm X 4 cm was found to have undergone torsion and infarcted. The infarcted omentum and the appendix were resected.	infarcted omentum
					3	48	Male	Normal	N/A	N/A		Surgical management	Diagnostic laparoscopy	Torsion	small amount of serosanguineous fluid was found, appendix was normal. A mass 5 cm X 6 cm adherent to the anterior abdominal wall was found to be omentum which had undergone torsion and sub sequent infarction. This was excised and appendi cectomy performed,	infarcted omentum
					4	48	Male	N/A	N/A	N/A		Surgical management	Diagnostic laparoscopy	Torsion	small amount of blood-stained fluid was noted. The appendix was normal, but a portion of omentum 4 cm X 3 cm had undergone torsion upon itself and infarcted. The infarcted omentum and the appendix were removed	infarcted omentum
					5	43	Male	Normal	N/A	N/A		Surgical management	Diagnostic laparoscopy	Torsion	free blood stained fluid was found together with primary omental torsion. The black omentum, measuring 15 cm X 12 cm, was excised and a normal appendix was also removed	infarcted omentum
downloaded 256	Siu WT. et al.	2003	Case Report	1	1	24	Male	Normal	N/A	N/A		Surgical management	Diagnostic laparoscopy	Torsion	small amount of serosanguineous fluid along the sigmoid colon and left side of the paracolic gutter. The distal segment of the greater omentum was twisted on its longitudinal axis, with the distal tip herniated into an indirect inguinal hernial sac on the left side. Infarction was noted in the distal 10cm of the twisted omentum. A small indirect inguinal hernial sac was also noted at the peritone…
257	Stachowicz N. et al.	2000	Case Report	1	1	29	Female	9800	N/A	Ultrasound scan	US - 17 weeks singleton pregnancy, HPB tree normal	Surgical management		Torsion	appendix congested, inflamed. The caecum and ascending colon were also congested. At the level of the hepatic flexure of the colon, a fixed mass of approximately 15 x 12 x 10 cm in size, formed from the greater omentum twisted three times around its pedicle. The tumor was blue-black in color, and it was also glued to the ascending colon and the hepatic flexure of the colon, and from front with th…	1.Hyperaemia acuta omenti 2. Appendicitis chronica exacerbata
downloaded 258	Gul YA. et al.	2001	Case Series	3	1	44	Female	12000	N/A	CT scan	CT - infarcted epiploic appendage and a normal appendix	Surgical management	diagnostic laparoscopy	Torsion	A mass of congested omentum measuring 6 x 5 em that had under gone a clockwise torsion of 360 degrees was found in the right iliac fossa. The appendix, which was retrocaecal in position, was normal.
					2	14	Male	N/A	N/A	N/A		Surgical management	diagnostic laparoscopy	Torsion	Torsion of greater omentum with minimal free serous peritoneal fluid, segment of distal omentum measuring around 5 x 4cm infarcted and in right flank. appendix normal
					3	35	Female	11000	N/A	Ultrasound scan	US abd - minimal free fluid in the pelvis	Failed conservative management	diagnostic laparoscopy	No Torsion	torted greater omentum, the distal segment of which was infarcted and lying in the left iliac fossa
downloaded 259	Barsky EK. et al.	1937	Case Series	2	1	40	Male	9950	N/A	N/A		Surgical management	open laparoscopy	Torsion	moderate amount of serosanguineous fluid, omentum which presented in the wound was deepIy congested and gangrenous in areas. Torsion of the greater omentum involving the distal portion. It was twisted eIeven and one-half times. The omentum was of the bifid variety, with torsion of the right Iimb, surrounded by the free Ieft portion.	hemorrhagic infarction of omentum. specimen consisted of a large apron-Iike mass of omenta1 tissue, the central portion of which is foreshortened and shows fibrous streaks, suggesting that the torsion was probabIy chronic in nature.
					2	5	Female	14400	N/A	N/A		Surgical management	open laparoscopy	Torsion	serous fluid in peritoneal cavity, right side of the pelvis behind the broad Iigament was a gangrenous, inflamed mass with fiImy adhesions to the peIvic waIl. This was at first thought to be an appendiceal abscess, but on further examina- tion the appendix was found to be retrocecal and bound down by adhesions, and not a part of the mass. The mass was then delivered into the wound and was found t…	infarction of omentum with hemorrhage
librarian found 261	Garant M. et al.	1995	Case Report	1	1	25	Male	N/A	N/A	Ultrasound scan/CT scan	US abdo - 10cm homogeneous, noncompnessible, echogenic, and attenuating mass in the area of maximal tenderness in the right upper quadrant. The adjacent transverse colon, seen cephalad to the mass, showed circumferential wall thickening. The gallbladder was normal, and the appendix was not visualized. A small amount of free fluid was present in the penitoneal cavity. US (3 days after) - significa…	Failed conservative management	laparoscopy with partial omentectomy	Torsion	Omental torsion	necrotic adipose tissue seen on patho section
librarian found 262	Aoun N. et al.	2000	Case Report	1	1	34	Male	14000	N/A	CT scan	CT abdo - hyperdense vascular structure running perpendicular to the axial phase, surrounded by whirling linear streaks, situated in the greater omentum below the splenic flexure of the colon. Omental stranding extended caudually in the left flank and into the pelvis where part of the inflamed omentum entered a left inguinal hernia sac. Wall of colon was not thickened and adjacent small bowel was…	Surgical management	Total omentectomy	Torsion	left sided torsion of greater omentum	diffuse ischemic changes of resected omentum with haemorrhagic infarction of a 7-cm segment
263	Holden MP. et al.	1972	Case Report	1	1	6	Female	N/A	N/A	N/A	-	Surgical management	Open Omentectomy	No Torsion	Blood stained fluid, appendix removed, further examination revealed a mass in omentum, found 2cm hematoma. Distal to this wedge shaped area, was infarcted.	hemorrhage into omental fat with foci of acute inflammatory cells. No bacteria cultured.

## Sheet: List for Librarian
LIST OF NO ACCESS
no access	Primary idiopathic segmental infarction of the greater omentum. J Pediatr 1970; 77:459-460
cannot find	Primary torsion of the omentum in children. J R Coll Surg Edinb 1977; 22:430-432
no access	Acute omental infarction: a report of six cases. Ann Acad Med Singapore 1989; 18:710-712
no access	Segmental infarction of the omentum: a cause of the semi-acute abdomen. Am J Gastroenterol 1980; 74:443-446
no access	Primary segmental infarction of the greater omentum: a rare cause of RLQ syndrome: laparoscopic resection. Surg Laparosc Endosc Percutan Tech. 2001; 11: 60-62
no access	https://pubmed.ncbi.nlm.nih.gov/?term=Kies+D&cauthor_id=16602484
no access	Primary torsion of omentum J Pak Inst Med Sci 1995; 6(1,2): 346-8.
	Segmental infarction of the greater omentum. Mayo Clin Proc 1972; 47:751-755.	Schnur PL, Mcllrath DC, CarneyjA, Whittaker LD.					https://archive.org/details/sim_mayo-clinic-proceedings_1972_47_index/page/n5/mode/2up
no access	Specific diseases mimicking appendicitis in childhood. Arch Surg 1981; 116:744-746.	Knight PJ, Vassy LE.
frm 1990 only available	Akutes abdomen durch segmentaben netzinfarkt. Chirurg 1989; 60:553-555.	Hemmer W, Hindringer B, Braun K
cant find on the journal	Quadro ecografico di infarto emorragico idiopatico dell’omento. Radiol Med (Torino) 1986; 72:328-329.	Ortore P.
cant find on the journal	Spontaninfarkt des omentum majus: corn- putertornographische darstellung. Radiologe 1987; 27:303-305.	Kopp W, Becker H, Kulinig P, Fotter R_x0001_
A book, no access	Ultrasound of appendici- us and its differential diagnosis. Berlin: Springer-Verlag, 1990; 43-52, 81-103.	Puylaert JBCM.
cant find	La torsione primitiva del grande omento. chir ita 1985.37:444-450	Wizemann G, Trunfio G
books? no access	Grande atlante di tecnica chirurgica. USES Edizioni scientifiche, Firenze 1996. vol 5p4	Lierse W, Schreiber HW
no access	Torsion primitive du grand epiploon. A propos d' un cas et revue de la litterature. J Chir (Paris) 1991; 128: 89-90	Scepi M, Laham A.
no access	Primary torsion of the greater omentum. A casereport and review of literature	Carcoforo P, Di Marco L, Navarra G, Rocca T, Pollinzi V,
no access	Acute torsion of the greater omentum. Three new cases. Minerva Chir 1980; 35 (4):227-31	Crespi C, Ambrogi G.
no access	Acute torsion of the greater omentum. Ann ItalChir 1993; 64 (1): 41-5	Di Bartolomeo N, Lanci Lanci C, Marchese E, StanisciaG, Aceto L
requested full text	Omental torsion with right-sided inguinal hernia. Radiation Medicine: 2005; 23, (8):566-9	Fumihiko Tamammoto et al
cant find	Primary torsion of the lessersac omentum. The Internet Journal of Surgery 2006;Volume7, Number 2	Kargar S, Fallahnejad R.
no access	Primary omental liposarcoma presenting with torsion: a case report. Hepatogastroenterology. 1999;46(27):2110–2.	Tsutsumi H, Ohwada S, Tekeyoshi I, Izumi M, Ogawa T, Fukusato T, et al.
	Acute torsion and necrosis of the greater omentum herniated into the foramen of Morgagni. Abdominal Imaging. 2001;26(1):83–5.	Machtelinckx C, De Man R, De Coster M, Ghillebert G, Provoost V.					https://link.springer.com/article/10.1007/s002610000115
	Omental torsion in pregnant woman. Wiad Lek. 2000;53(1–2):109–11.	Stachowicz N, Czekierdowski A.					https://www.researchgate.net/publication/12510748_Omental_torsion_in_pregnant_woman
no access	Torsion of the greater omentum or appendices epiplocae. Can J Surg. 1979;22:79–84.	Brady SC, Kliman MR
cant find	Infarction of Greater Omentum. Nord. Med., 12: 3413, 1941.	Bang-Dietrichsen
	Thickening of the transverse colon associated with torsion of the greater omentum. Am J Roentgenol 1995;165:1309.	Garant M, Taourel P, Fried GM, Bret PM
	Leftsided omental torsion: CT appearance. Eur Radiol 2001;11:96 – 8.	Aoun N, Haddad-Zebouni S, Slaba S, Noun R, Ghossain M.
No access	Accurate diagnosis of infarction of omentum and appendices epiploicae by computed tomography. Am Surg 2004;70:854- 857	Abadir JS, Cohen AJ, Wilson SE.					https://doi.org/10.1177/000313480407001005
to find journal	Idiopathic segmental infarction of the greater omentum as a cause of acute abdomen report of two cases and review of the literature. Hepatogastroenterol 2001; 48: 737-40.	Pérez Saborido B, Jiménez Romero C, Marqués Medina E, Gimeno Calvo A, Rey Pérez P, Alonso Casado O et al.	Hepatogastroenterology	2001	Spain	Include
to find journal	Infarction of the omentum after cesarean section. A case report J Reprod Med. 1988;33:382–4	Phillips RW, Peterson CM.	Journal of reproductive medicine	1988	USA	Include
no access	Omental torsion. 2005, http://www.emedicine.com/med/ topic2731.htm.	Saber AA.
no access	Primary acute omental torsion in an overweight girl. J Pediatr 2012; 160:525.	Zanchi C, Salierno P, Bellomo R.
no access	Primary idiopathic segmental infarction of the greater omentum: report of four cases and review of literature. Arch Surg.1959;79:738–45.	Halligan EJ, Rabiah FA.
no access	Primary idiopathic segmental infarction of the greater omentum: two cases of acute abdomen in childhood. J Pediatr Surg 2004; 39:1264-6	Sakellaris G, Stathopoulos E, Kafousi M, Arbiros J, Bitsori M, Charissis G.
no access	Primary omental infarct: conservative vs operative management in the era of ultrasound, computerized tomography, and laparoscopy. J Pediatr Surg 2009;44:953–6.	Nubi A, McBride W, Stringel G.
no access	Primary omental torsion in children: ten-year experience. Pediatr Surg Int 2007; 23:879–882.	Georgios M, Evangelia L, Nikolaos B, Evi V, Christopoulos-Geroulanos G.
no access	Primary Omental Torsion Presenting as Hip Pain and Limp. J Pediatr Gastroenterol Nutr 1999;28:95-96	Crandall, Wallace V, Langer, Jacob C.
no access	Primary omental torsion: two case reports. Med Princ Pract 2007;16:158–60.	Al-Bader I, Al-Said Ali A, Al-Sharraf K, Behbehani A.
cant find article	Primary torsion of the greater omentum mimicking duodenal ulcer. Am J Gastoenterol 1976;66:386-389.	Freed JS, Edelman S.
cant find article	Primary torsion of the greater omentum. Case report. Acta Chir Scand 1990;156:171-2	Choen S, Nambiar R,
cant find article	Primary torsion of the greater omentum. Int Surg 2004;89:72-75	Young TH.
cant find article	Primary torsion of the omentum and epiploic appendix in children. Am Surg 2010; 76: 110-2.	Lesher AP, Hebra A.
? access?	Rare omental torsion. NY Med Rec 1899; 55: 715	Eitel GG.
no access	Torsion of the greater omentum: CT findings AJR Am J Roentgenol, 173 (1999), pp. 1139-1140	A. Yager, C. Carmeci	American Journal of Roentgen	1999	USA		https://doi.org/10.2214/ajr.173.4.10511205
no access	Weltere experimentelle und klinische beitrage zur frage der stieldrehung intraperitonealer organe and geschwulste. Deutsche Z Chir 1906;85:392.	Payr E.
no access	Torsion of the omentum. Archives of Surgery. 1932;24(1):40–76. doi: 10.1001/archsurg.1932.01160130043004.	Morris J. H
cant find 1970 issue	Primary torsion of the omentum: A report on four cases and review of the literature. S Afr J Surg, 1970; 8: 49–52	Spitz L, Pantanowitz D, Thaning O:					https://archive.org/details/sim_south-african-journal-of-surgery_1970_8_index/page/n1/mode/2up
no access	A case of torsion of the omentum secondary to a recurrent inguinal hernia. Journal of Japan Surgical Society. 2007;68(10):2621–2624.	Nishiwaki S., Yomoda D., Iizuka K., Naitou K., Yoshida M., Ida T.
no access	Segmental omental infarction in childhood: a typical case diagnosed by CT allowing successful conservative treatment. Pediatric Radiology. 2006;36(2):141–143. doi: 10.1007/s00247-005-0025-x.	Coulier B.

## Sheet: Added articles to check
	A. Yager, C. Carmeci Torsion of the greater omentum: CT findings AJR Am J Roentgenol, 173 (1999), pp. 1139-1140
	A.C. Vriesman, A.J. Otterloo, J.B. Puylaert Epiploic appendagitis and omental infarction Eur J Surg, 167 (10) (2001), pp. 723-727
	A.J. Karayiannakis, A. Polychronidis, E. Chatzigianni Primary torsion of the greater omentum: report of a case Surg Today, 32 (2002), pp. 913-915
	A.M. Steinauer-Gebauer, J. Yee, M.E. Lutolf Torsion of the greater omentum with infarction: the vascular pedicle sign Clin Radiol, 56 (2001), pp. 999-1002
	Abadir JS, Cohen AJ, Wilson SE. Accurate diagnosis of infarction of omentum and appendices epiploicae by computed tomography. Am Surg 2004;70:854- 857
	Abe T, Kajiyama K, Harimoto N, Gion T, Nagaie T, Laparoscopic omentectomy for preoperative diagnosis of torsion of the greater omentum: Int J Surg Case Rep, 2012; 3(3); 100-2
	Akinosoglou K, Kraniotis P, Thomopoulos K, Assimakopoulos SF. Epiploic appendagitis: a non-surgical cause of acute abdomen. Ann Gastroenterol 2015;28:296–8.
	Al-Bader I, Al-Said Ali A, Al-Sharraf K, Behbehani A. Primary omental torsion: two case reports. Med Princ Pract 2007;16:158–60.
	Alexiou K, Ioannidis A, Drikos I, et al. Torsion of the greater omentum: Two case reports. J Med Case Rep 2015;9:160. DOI: 10.1186/ s13256-015-0641-5
	Ali SD, Sheeraz-ur-Rahman S. Common presentation uncommon diagnosis primary omental torsion. J Pak Med Assoc 2013; 63:117–119.
	Andreuccetti J, Ceribelli C, Manto O, Chiaretti M, Negro P, Tuscano D. Primary omental torsion (POT): a review of literature and case report. World J Emerg Surg 2011; 6: 6.
	Atar E, Herskovitz P, Powsner E, Katz M. Primary greater omental torsión: CT diagnosis in an elderly woman. Isr Med Assoc J 2004;6:57-58.
	Bachar GN, Shafir G, Postnikov V, Belenky A, Benjaminov O. Sonographic diagnosis of right segmental omental infarction. J Clin Ultrasound 2005;33:76 –9.
	Bagul M, Mehra R, Kumar S, Sharma S. Primary greater omental torsion: pre-operative CT and intraoperative findings correlation. J Case Rep 2016; 6:306–309.
	Baldisserotto M, Maffazzoni DR, Dora MD. Omental infarction in children: color doppler sonography correlated with surgery and pathology findings. Am J Roentgenol 2005;184:156-162.
	Breunung N, Strauss P. A diagnostic challenge: primary omental torsion and literature review-a case report. World J Emerg Surg 2009;4:40.
	Buell KG, Burke-Smith A, Patel V, et al. Omental Infarction: the Great Impersonator. Cureus 2017;9:e1940
	Bush P. A case of hemorrhage into the great omentum. Lancet 1896;147:286.
	C. Papanicolaou, K. Biba, G. Anthimidis, K. Syrianos, V. Lagopoulos, G. Hatzitheoharis Secondary torsion of the greater omentum: report of a case with an interesting characteristic plain abdominal X-ray Internet J Surg, 16 (2008), p. 1
	C. Valentine Primary torsion of the greater omentum: a report of two cases Internet J Third World Med, 3 (2007), p. 5
	Caprino P, Prete FP, Alfieri S, Doglietto GB. Acute abdomen for omental volvulus. Am J Surg 2004;187:268-269.
	Cervellione RM, Camoglio FS, Bianchi S, Balducci T, Dipaola G, Giacomello L, et al. Secondary omental torsion in children: report of two cases and review of the literature. Ped Surg Int 2002;2:184-186.
	Chan E, El-Banna A. A case report of epiploic appendagitis as a mimic of acute cholecystitis. Int J Surg Case Rep 2018;53:327–9.
	Chen CD, Chen XM, Wu SC. A child with the rare diagnosis of acute appendicitis and omental torsion. HK J Paediatr 2012; 17:254–257.
	Chew DK, Holgersen LO, Friedman D. Primary omental torsion in children. J Pediat Surg 1995;30:816-817.
	Choen S, Nambiar R, Primary torsion of the greater omentum. Case report. Acta Chir Scand 1990;156:171-2
	Choi YU, Choi PW, Park YH, Kim JI, Heo TG, Park JH, et al. Clinical characteristics of primary epiploic appendagitis. J Korean Soc Coloproctol 2011;27:114–21.
	Cianci R, Filippone A, Basilico R, Storto ML. Idiopathic segmental infarction of the greater omentum diagnosed by unenhanced multidetector-row CT and treated successfully by laparoscopy. Emerg Radiol 2007; 3
	Cooper C, Jeffrey RB, Silverman PM, et al. Computed tomography of omental pathology. J Comput Assist Tomogr 1986;10:62–6
	Coppin T, Lipsky D. Twisting and infarction of the entire greater omentum managed by laparoscopy: a report of two cases. Acta Chir Belg 2016;106:215–7.
	Coulier B, Pringot J. Pictorial essay. Infarction of the greater omentum: Can US and CT findings help to avoid surgery? JBR-BTR. 2002;85:193–9.
	Coulier B, Van Hoof M. Intraperitoneal fat focal in_x0002_farction of the lesser omentum: case report. Abdom Imaging 2004;29:498.
	Crandall, Wallace V, Langer, Jacob C. Primary Omental Torsion Presenting as Hip Pain and Limp. J Pediatr Gastroenterol Nutr 1999;28:95-96
	D.K.W. Chew, L.O. Holgersen, D. Friedman Primary omental torsion in children J Pediatr Surg, 30 (1995), pp. 816-817
	Efthimiou M, Kouritas VK, Fafoulakıs F, Fotakakis K, Chatzitheofilou K. Primary omental torsion. Report of two case. Surg Today 2009;39:64–7.
	Eitel GG. Rare omental torsion. NY Med Rec 1899; 55: 715
	El Hajj II, Otrock ZK, Sharara AI. Primary omental torsion: radiologic diagnosis in a young woman. Dig Dis Sci 2005;50:1169
	Epstein LI, Lempke RE. Primary idiopathic segmental infarction of the greater omentum: case report and collective review of the literature. Ann Surg. 1968;167:437–43
	F. Tamammoto Omental torsion with right-sided inguinal hernia Radiat Med, 23 (8) (2005), pp. 566-569
	Feo CF, Porcu A, Ginesu GC, Dettori G. Primary torsion of the greater omentum: a difficult diagnosis. Dig Dis Sci 2005;50:1283-1284.
	Freed JS, Edelman S. Primary torsion of the greater omentum mimicking duodenal ulcer. Am J Gastoenterol 1976;66:386-389.
	G.N. Bachar, G. Shafir, V. Postnikov, A. Belenky, O. Benjaminov Sonographic diagnosis of right segmental omental infarction J Clin Ultrasound, 33 (2) (2005), pp. 76-79
	Georgios M, Evangelia L, Nikolaos B, Evi V, Christopoulos-Geroulanos G. Primary omental torsion in children: ten-year experience. Pediatr Surg Int 2007; 23:879–882.
	Giannis D, Matenoglou E, Sidiropoulou MS, Papalampros A, Schmitz R, Felekouras E, et al. Epiploic appendagitis: pathogenesis, clinical findings and imaging clues of a misdiagnosed mimicker. Ann Transl Med 2019;7:814.
	Goh BK, Koong HN. Non-operative management of idiopathic segmental infarction of the greater omentum successfully diagnosed by computed tomography. J Gastroenterol Hepatol 2006; 21:1638-9.
	Gosh Y, Arora R. Omental torsion. J Clin Diagn Res 2014;8(6):NE01-2
	Goti F, Hollmann R, Stieger R, et al. Idiopathic segmental infarction of the greater omentum successfully treated by laparoscopy:report of case. Surg Today 2000;30:451–3.
	Grattan-Smith JD, Blews DE, Brand T. Omental infarction in pediatric patients: sonographic and CT findings. Am J Roentgenol. 2002;178:1537–9
	Gupta R, Farhat W, Ammar H, Idiopathic segmental infarction of the omentum mimicking acute appendicitis: A case report: Int J Surg Case Rep, 2019; 60; 66-68
	H. Ozbey, T. Salman, A. Celik Primary torsion of the omentum in a 6-year-old boy: report of a case Surg Today, 29 (1999), pp. 568-569
	Halligan EJ, Rabiah FA. Primary idiopathic segmental infarction of the greater omentum: report of four cases and review of literature. Arch Surg.1959;79:738–45.
	Hernández RM, Fernández JM, Lozano O, Pérez J, Hernández P, Gutiérrez A, et al. Torsión completa del epiplón mayor como causa de abdomen agudo. Contribución de la TC en el diagnóstico preoperatorio. Cir Esp 2002;72:362- 364
	Itenberg E, Mariadason J, Khersonsky J, Wallack M. Modern management of omental torsion and omental infarction: A surgeon's perspective J Surg Educ. 2010;67:44–7
	Itinteang T, van Gelderen WF, Irwin RJ. Omental whirl: torsion of the greater omentum. ANZ J Surg 2004;74:702-703.
	J. Leroy, N.C. Fott Bragg Primary torsion of the omentum: CT appearance J Am Coll Surg, 198 (2004), p. 3
	Jeganathan R, Epanomeritakis E, Diamond T. Primary torsion of the omentum. Ulster Med J 2002; 71:76-77.
	Joshi S, Cuthbert GA, Kerwat R. Omental torsion, a rare cause of acute abdomen. BMJ Case Rep 2016:2016:bcr2015213118.
	Kamaya A, Federle MP, Desser TS. Imaging manifestations of abdominal fat necrosis and its mimics Radiographics. 2011;31:2021–34
	Karayiannakis A, Polychronidis A, Chatzigianni E, Simopoulos C. Primary torsion of the greater omentum: report of a case. Surg Today 2002;32:913-915.
	Kepertis C, Koutsomis G. Primary torsion of the greater omentum. Indian Pediatrics 2005;42:613-614.
	Kerem M, Bedirli A, Mentes BB, Sakrak O, Pala I, Oguz M. Torsion of the greater omentum: preoperative computed tomographic diagnosis and therapeutic laparoscopy. JSLS 2005; 9:494-6
	Kerr SF, Hyland R, Rowbotham E, Chalmers AG. Postoperative omental infarction following colonic resection Clin Radiol. 2012;67:134–9
	Khalid K, Somuah TS, Aziz E, Mohamed R, Youssef B. Primary omental torsion in children: case report. Pan Afr Med J 2013; 14:57.
	Kim J, Kim Y, Cho OK, RMI H, Koh BH, Kim YS, et al. Omental torsion: CT features. Abdom Imaging 2004;29:502-504.
	Kimber CP, Westmore P, Hutson JM, Kelly JH. Primary omental torsion in children. J Paediatr Child Health 1996;32:22-24.
	Leitner MJ, Jordan CG, Spinner MH, et al. Torsion, infarction and hemorrhage of the omentum as a cause of acute abdominal distress. Ann Surg 1952;135:103–10
	Lesher AP, Hebra A. Primary torsion of the omentum and epiploic appendix in children. Am Surg 2010; 76: 110-2.
	Lindley SI, Peyser PM. Idiopathic omental infarction: one for conservative or surgical management? J Surg Case Rep 2018;2018:rjx095.
	Lugo B, Emil S. Omental torsion. J Pediatr Surg 2006;41:458–9.
	M. Baldisserotto, D. Regina, M. Dourado Omental infarction in children: color Doppler sonography correlated with surgery and pathology findings AJR, 184 (1) (2005), pp. 156-162
	M. Modaghegh, R. Jafarzadeh. Primary omental torsion in an old woman: imaging techniques can prevent unnecessary surgical interventions. Case Rep Med, 3 (2011), pp. 38-41
	M.M. McNamara, M.E. Lockhart, N.S. Fineberg, L.L. Berland Oral contrast media for body CT: comparison of diatrizoate sodium and iohexol for patient acceptance and bowel opacification AJR, 195 (2010), pp. 1137-1141
	Machtelinckx C, De Man R, De Coster M, Ghillebert, Provoost V. Acute torsion and necrosis of the greater omentum herniated into a foramen of Morgagni. Abdom Imaging 2001;26:83-85.
	Madha ES, Kane TD, Manole MD. Primary omental torsion in a pediatric patient: case report and review of the literature. Pediatr Emerg Care 2018; 34:e32–e34.
	Maeda T, Mori H, Cyujo M, Kikuchi N, Hori Y, Takaki H. CT and MR findings of torsion of greater omentum: a case report. Abdom Imaging 1997; 22: 45-6.
	Mallick M, Al-Bassam A. Primary omental torsion in children. The pre-disposing factors and role of laparoscopy in diagnosis and treatment. Saudi Med J 2006; 27:194–197.
	Mavridis G, Livaditi E, Baltogiannis N. Primary omental torsion in children: Ten-year experience. J Pediatr Surg Int. 2007;23:879–82
	McCusker R, Gent R, Goh DW, Diagnosis and management of omental infarction in children: Our 10 year experience with ultrasound: J Pediatr Surg, 2018; 53(7); 1360-64
	McMillen B, Hekman DP, Nguyen MTT, Grewal D, Idiopathic omental infarction: Managed conservatively: BMJ Case Rep, 2019; 12(3); e226978
	Medina-Gallardo NA, Curbelo-Pena Y, Stickar T, Omental infarction: Surgical or conservative treatment? A case reports and case series systematic review: Ann Med Surg (Lond), 2020; 56; 186-93
	Mendoza-Moreno F, Díez-Gago M, Córdova-García D, et al. Primary omental torsion as presentation of acute abdomen. Case report. Rev Esp Enf Dig 2016;108(2):105-6.
	Miguel Perelló J, Aguayo Albasini JL, Soria Aledo V, Aguilar Jiménez J, Flores Pastor B, Candel Arenas MF, et al Omental torsion: Imaging techniques can prevent unnecessary surgical interventions Gastroenterol Hepatol. 2002;25:493–6
	Mihețiu A, Sandu A, Bratu D, Mihețiu C. Laparoscopic management of primary omental torsion. Case Rep Surg 2021;2021:5536178.
	Modaghegh MH, Jafarzadeh R. Primary omental torsion in an old woman: imaging techniques can prevent unnecessary surgical interventions. Case Report Med 2011; 2011: 541324
	Mohamed A, Mohamed Y, Harera I. Primary torsion of the omentum: an intraoperative surprise, case report. Int J Surg 2010; 26:2.
	Montiel-Jarquin AJ, García-Salazar C, García-Baruch JE, Sánchez-Torres J, Barrón-Soto ML. Torsión segmentaria derecha de epiplón mayor. Informe de un caso. Cir Ciruj 1998;66:74-77.
	N. Breunung, Strauss Paul A diagnostic challenge: primary omental torsion and literature review – a case report World J Emerg Surg, 4 (2009), p. 40
	Nadida D, Amal A, Ines M, Makram M, Amira M, Leila BF, et al. Acute epiploic appendagitis: radiologic and clinical features of 12 patients. Int J Surg Case Rep 2016;28:219–22.
	Naffaa LN, Shabb NS, Haddad MC. CT findings of omental torsion and infarction: case report and review of the literature. Clinical Imaging 2003;27:116–118.
	Nagar H, Kessler A, Ben-Sira L, Klepikov I, Wiess & M. Graif J. Omental infarction: an unusual cause of acute abdomen in children. Pediatr Surg Int 2003;19:677–9.
	Nihei Z, Kojima K, Uehara K, Sawai S, Kakihana M, Hirayama R, et al. Omental bleeding with spontaneously derotated torsion—a case report. Jpn J Surg 1991;21:700-702
	Nijkamp JL, Gerretsen SC, Stassen PM. Left-sided omental infarction: a rare cause of abdominal pain, discovered by CT scan. BMJ Case Rep 2018;2018:bcr2017224138.
	Nubi A, McBride W, Stringel G. Primary omental infarct: conservative vs operative management in the era of ultrasound, computerized tomography, and laparoscopy. J Pediatr Surg 2009;44:953–6.
	Occhionorelli S, Zese M, Cappellari L, et al. Acute abdomen due to primary omental torsion and infarction. Case Rep Surg 2014;2014:1–4.
	Oh JY, Cho JH, Kang MJ, Lee JH, Kwon HJ, Nam KJ, et al Omental infarction caused by laparoscopy-assisted gastrectomy for gastric cancer: CT findings Clin Radiol. 2011;66:966–73
	Ortega-Cruz HD, Martínez-Souss J, Acosta-Pumarejo E, Toro DH. Epiploic appendagitis, an uncommon cause of abdominal pain: a case series and review of the literature. P R Health Sci J 2015;34:219–21.
	Papageorgiou I, Hatzigeorgiadis A, Papadopoulos J, Andreou K, Blouhos K. Always think about omental torsion when the appendix looks normal. Am J Case Rep 2010; 11:138–141.
	Park KE, Chung DJ, Kim W, Hahn ST, Lee JM. Secondary omental infarction related to open and laparoscopic-assisted distal gastrectomy: Report of two cases Korean J Radiol. 2011;12:757–60
	Park TU, Oh JH, Chang IT, Omental infarction: Case series and review of the literature: J Emerg Med, 2012; 42(2); 149-54
	Paroz A, Halkic N, Pezzetta E, Martinet O. Idiopathic segmental infarction of the greater omentum: a rare cause of acute abdomen. J Gastrointest Surg 2003; 7:805-8.
	Parr NJ, Crosbie RB. Intermittent omental torsión – an unusual cause of recurrent abdominal pain? Postgrad Med J 1989;65:114-115.
	Paspulati RM, Dalal TA. Imaging of complications following gynecologic surgery Radiographics. 2010;30:625–42
	Patel H, Abdelbaki A, Steenbergen P, Chanana C, Li S. Know the name: acute epiploic appendagitis-CT findings and review of literature. AME Case Rep 2018;2:8.
	Payr E. Weltere experimentelle und klinische beitrage zur frage der stieldrehung intraperitonealer organe and geschwulste. Deutsche Z Chir 1906;85:392.
	Pereira JM, Sirlin CB, Pinto PS, et al. Disproportionate fat stranding: a helpful CT sign in patients with acute abdominal pain. Radiographics 2004;24:703–15
	Perello M, Albasini A, Aledo S, Aguilar J, Flores P, Arenas C, Baena G. Omental torsión: imaging techniques can prevent unnecesary surgical interventions. Gastroenterol Hepatol 2002;25:493-496.
	Pérez Saborido B, Jiménez Romero C, Marqués Medina E, Gimeno Calvo A, Rey Pérez P, Alonso Casado O et al. Idiopathic segmental infarction of the greater omentum as a cause of acute abdomen report of two cases and review of the literature. Hepatogastroenterol 2001; 48: 737-40.
	Phillips RW, Peterson CM. Infarction of the omentum after cesarean section. A case report J Reprod Med. 1988;33:382–4
	Puylaert JB. Right-sided segmental infarction of the omentum: clinical, US, and CT findings. Radi_x0002_ology 1992;185:169.
	Quinn AD, Jothi RK. Idiopathic segmental infarction of the greater omentum- report of a case mimicking appendicitis. Postgrad Med 1986; 79: 133.
	R. Jeganathan, E. Epanomeritakis, T. Diamond Primary torsion of the omentum Ulster Med J, 71 (1) (2002), pp. 76-79
	R. Sarvepalli, S.M. Kyle Omental torsion: a rare cause of acute abdomen N Z Med J, 123 (1308) (2010), pp. 81-82
	Rich RH, Filler RM. Segmental infarction of the greater omentum- a cause of acute abdomen in childhood. Can J Surg 1983; 26: 241
	Saber AA. Omental torsion. 2005, http://www.emedicine.com/med/ topic2731.htm.
	Safioleas M, Stametakos M, Giaslakiotis K, Smirnis A, Safioleas P. Acute abdomen due to primary omentitis- a case report. Int Semin Surg Oncol. 2007; 26:19.
	Sakellaris G, Stathopoulos E, Kafousi M, Arbiros J, Bitsori M, Charissis G. Primary idiopathic segmental infarction of the greater omentum: two cases of acute abdomen in childhood. J Pediatr Surg 2004; 39:1264-6
	Sánchez J, Rosado R, Ramírez D, Medina P, Mezquita S, Gallardo A. Torsion of the greater omentum: treatment by laparoscopy. Surg Laparosc Endosc Percutan Tech 2002;12:443-445
	Sarac AM, Yegen C, Aktan AO, Yalin R. Primary torsion of the omentum mimicking acute appendicitis. Report of a case. Surg Today 1997;27:251-253.
	Sasmal PK, Tantia O, Patle N, Khanna S. Omental torsion and infarction: a diagnostic dilemma and its laparoscopic management. J Laparoendosc Adv Surg Tech A 2010; 20: 225-9
	Schlesinger AE, Dorfman SR, Braverman RM. Sonographic appearance of omental infarction in children. Pediatr Radiol 1999;29:598–601
	Schwartzman GJ, Jacobs JE, Birnbaum BA. Omental infarction as a delayed complication of abdominal surgery Clin Imaging. 2001;25:341–3
	Singh AK, Gervais DA, Hahn PF, Sagar P, Mueller PR, Novelline RA. Acute epiploic appendagitis and its mimics Radiographics. 2005;25:1521–34
	Singh AK, Gervais DA, Lee P. Omental infarct: CT imaging features. Abdom Imaging. 2006;31:549–54
	Stoker J, van Randen A, Laméris W, Boermeester MA. Imaging patients with acute abdominal pain. Radiology 2009;253:31–46.
	T. Maeda, H. Mori, M. Cyujo, N. Kikuchi, Y. Hori, H. Takaki CT and MR findings of torsion of greater omentum: a case report Abdom Imaging, 22 (1997), pp. 45-46
	Tabbara TA, Alassaf OY, Kaouas MC. Acute epiploic appendigitis: diagnostic and laparoscopic approach. Int J Surg Case Rep 2018;44:157–60.
	Tandon AA, Lim KS. Torsion of the greater omentum: A rare preoperative diagnosis. Indian J Radiol Imaging 2010; 20: 294-6.
	ter Meulen PH, Repelaer van Driel OJ, Ooms HW. Focal intraperitoneal fat infarction. Dig Surg 2001;18:328.
	Theriot JA, Sayat J, Franco S, Buchino JJ. Childhood Obesity: a Risk Factor for Omental Torsion. Pediatrics 2003;112:460-462.
	Trombetta LJ. Primary torsion of the omentum: CT appearance. J Am Coll Surg 2004;198:494
	Tsironis A, Zikos N, Bali C, Pappas-Gogos G, Koulas S, Katsamakis N. Acute abdomen due to primary omental torsion: case report. J Emerg Med 2013; 44:e45–e48.
	Udechukwu NS, D’Souza RS, Abdulkareem A, Shogbesan O, Computed tomography diagnosis of omental infarction presenting as an acute abdomen: Radiol Case Rep, 2018; 13(3); 583-85
	Valioulis I, Tzalas DT, Kallintzis N. Primary torsion of the greater omentum in children. A neglected cause of acute abdomen. Eur J Pediatr Surg 2003;13:341-343.
	Van Breda Vriesman AC, Lohle PN, Coerkamp EG, Puylaert JB. Infarction of omentum and epiploic appendage: diagnosis, epidemiology and natural history. Eur Radiol 1999;9:1886–92.
	van Breda Vriesman AC. The hyperattenuating ring sign Radiology. 2003;226:556–7
	Van Waes O, Van der Elst M, Stassen L, Tjebbes F. Laparoscopic diagnosis and treatment of idiopathic segmental infarction of the greater omentum. Case report. Surg Endosc 2001; 15:1226.
	Varjavandi V, Lessin M, Kooros K. Omental infarction: Risk factors in children. J Pediatr Surg. 2003;38:233–5
	Villacampa RE, Pollina JE, Ibarz JAE. Torsión primaria de epiplón mayor. An Esp Pediatr 2001; 54:251-254
	Wiesner W, Kaplan V, Bongartz G. Omental infarction associated with right-sided heart failure Eur Radiol. 2000;10:1130–2
	Y. Hirano Left-sided omental torsion with inguinal hernia World J Gastroenterol, 12 (4) (2006), pp. 662-664
	Yeow WC, Jayasundera MV, Hool G, Sinniah R. Acute abdomen due to omental torsion. Med J Aust 2005;183:212.
	Yildiz R, Oztas M, Sezer HK, Can MF, Zeybek N, Peker Y. A rare cause of acute abdomen: primary torsion and necrosis of omentum case report. Anatol J Clin Investig 2013;7:234–7
	Yoon JH, Park YK, Sohn BK, Jeon YC, Sohn JH, Han DS. [A case of primary omental torsion presenting as an acute abdominal pain]. Korean J Gastroenterol 2007; 49: 41-4.
	Young TH. Primary torsion of the greater omentum. Int Surg 2004;89:72-75
	Zaleta-Cruz JL, Rojas-Méndez J, Garza-Serna U, González-Ruvalcaba R, de Elguea-Lizarraga JO, Flores-Villalba E. Omental torsion. Case report Cir Cir (Engl Ed) 2017;85:49–53.
	Zanchi C, Salierno P, Bellomo R. Primary acute omental torsion in an overweight girl. J Pediatr 2012; 160:525.
	Zargar NU, Kundal AK, Krishna A. Omental infarction-an unrecognized cause of acute abdomen Indian J Pediatr. 2007;74:87
	Zubair M, Channa MA, Yousuf M. Omental Torsion Mimicking Acute Appendicitis. Pak J Surg 2008; 24: 266-7.

## Sheet: counter check
	Breunung N, Strauss P.	A diagnostic challenge: primary omental torsion and literature review-a case report. World J Emerg Surg 2009;4:40.
	Yoon JH, Park YK, Sohn BK, Jeon YC, Sohn JH, Han DS.	[A case of primary omental torsion presenting as an acute abdominal pain]. Korean J Gastroenterol 2007; 49: 41-4.
	Bush P.	A case of hemorrhage into the great omentum. Lancet 1896;147:286.
	Chan E, El-Banna A.	A case report of epiploic appendagitis as a mimic of acute cholecystitis. Int J Surg Case Rep 2018;53:327–9.
	Chen CD, Chen XM, Wu SC.	A child with the rare diagnosis of acute appendicitis and omental torsion. HK J Paediatr 2012; 17:254–257.
	N. Breunung, Strauss Paul	A diagnostic challenge: primary omental torsion and literature review – a case report World J Emerg Surg, 4 (2009), p. 40
	Abadir JS, Cohen AJ, Wilson SE.	Accurate diagnosis of infarction of omentum and appendices epiploicae by computed tomography. Am Surg 2004;70:854- 857
	Occhionorelli S, Zese M, Cappellari L, et al.	Acute abdomen due to primary omental torsion and infarction. Case Rep Surg 2014;2014:1–4.
	Tsironis A, Zikos N, Bali C, Pappas-Gogos G, Koulas S, Katsamakis N.	Acute abdomen due to primary omental torsion: case report. J Emerg Med 2013; 44:e45–e48.
	Safioleas M, Stametakos M, Giaslakiotis K, Smirnis A, Safioleas P.	Acute abdomen due to primary omentitis- a case report. Int Semin Surg Oncol. 2007; 26:19.
	Caprino P, Prete FP, Alfieri S, Doglietto GB.	Acute abdomen for omental volvulus. Am J Surg 2004;187:268-269.
	Singh AK, Gervais DA, Hahn PF, Sagar P, Mueller PR, Novelline RA.	Acute epiploic appendagitis and its mimics Radiographics. 2005;25:1521–34
	Nadida D, Amal A, Ines M, Makram M, Amira M, Leila BF, et al.	Acute epiploic appendagitis: radiologic and clinical features of 12 patients. Int J Surg Case Rep 2016;28:219–22.
	Tabbara TA, Alassaf OY, Kaouas MC.	Acute epiploic appendigitis: diagnostic and laparoscopic approach. Int J Surg Case Rep 2018;44:157–60.
	Papageorgiou I, Hatzigeorgiadis A, Papadopoulos J, Andreou K, Blouhos K.	Always think about omental torsion when the appendix looks normal. Am J Case Rep 2010; 11:138–141.
	Theriot JA, Sayat J, Franco S, Buchino JJ.	Childhood Obesity: a Risk Factor for Omental Torsion. Pediatrics 2003;112:460-462.
	Choi YU, Choi PW, Park YH, Kim JI, Heo TG, Park JH, et al.	Clinical characteristics of primary epiploic appendagitis. J Korean Soc Coloproctol 2011;27:114–21.
	Cooper C, Jeffrey RB, Silverman PM, et al.	Computed tomography of omental pathology. J Comput Assist Tomogr 1986;10:62–6
	McCusker R, Gent R, Goh DW,	Diagnosis and management of omental infarction in children: Our 10 year experience with ultrasound: J Pediatr Surg, 2018; 53(7); 1360-64
	Pereira JM, Sirlin CB, Pinto PS, et al.	Disproportionate fat stranding: a helpful CT sign in patients with acute abdominal pain. Radiographics 2004;24:703–15
	A.C. Vriesman, A.J. Otterloo, J.B. Puylaert	Epiploic appendagitis and omental infarction Eur J Surg, 167 (10) (2001), pp. 723-727
	Ortega-Cruz HD, Martínez-Souss J, Acosta-Pumarejo E, Toro DH.	Epiploic appendagitis, an uncommon cause of abdominal pain: a case series and review of the literature. P R Health Sci J 2015;34:219–21.
	Akinosoglou K, Kraniotis P, Thomopoulos K, Assimakopoulos SF.	Epiploic appendagitis: a non-surgical cause of acute abdomen. Ann Gastroenterol 2015;28:296–8.
	Giannis D, Matenoglou E, Sidiropoulou MS, Papalampros A, Schmitz R, Felekouras E, et al.	Epiploic appendagitis: pathogenesis, clinical findings and imaging clues of a misdiagnosed mimicker. Ann Transl Med 2019;7:814.
	ter Meulen PH, Repelaer van Driel OJ, Ooms HW.	Focal intraperitoneal fat infarction. Dig Surg 2001;18:328.
	Lindley SI, Peyser PM.	Idiopathic omental infarction: one for conservative or surgical management? J Surg Case Rep 2018;2018:rjx095.
	Pérez Saborido B, Jiménez Romero C, Marqués Medina E, Gimeno Calvo A, Rey Pérez P, Alonso Casado O et al.	Idiopathic segmental infarction of the greater omentum as a cause of acute abdomen report of two cases and review of the literature. Hepatogastroenterol 2001; 48: 737-40.
	Quinn AD, Jothi RK.	Idiopathic segmental infarction of the greater omentum- report of a case mimicking appendicitis. Postgrad Med 1986; 79: 133.
	Gupta R, Farhat W, Ammar H,	Idiopathic segmental infarction of the omentum mimicking acute appendicitis: A case report: Int J Surg Case Rep, 2019; 60; 66-68
	Kamaya A, Federle MP, Desser TS.	Imaging manifestations of abdominal fat necrosis and its mimics Radiographics. 2011;31:2021–34
	Paspulati RM, Dalal TA.	Imaging of complications following gynecologic surgery Radiographics. 2010;30:625–42
	Stoker J, van Randen A, Laméris W, Boermeester MA.	Imaging patients with acute abdominal pain. Radiology 2009;253:31–46.
	Van Breda Vriesman AC, Lohle PN, Coerkamp EG, Puylaert JB.	Infarction of omentum and epiploic appendage: diagnosis, epidemiology and natural history. Eur Radiol 1999;9:1886–92.
	Phillips RW, Peterson CM.	Infarction of the omentum after cesarean section. A case report J Reprod Med. 1988;33:382–4
	Parr NJ, Crosbie RB.	Intermittent omental torsión – an unusual cause of recurrent abdominal pain? Postgrad Med J 1989;65:114-115.
	Patel H, Abdelbaki A, Steenbergen P, Chanana C, Li S.	Know the name: acute epiploic appendagitis-CT findings and review of literature. AME Case Rep 2018;2:8.
	Van Waes O, Van der Elst M, Stassen L, Tjebbes F.	Laparoscopic diagnosis and treatment of idiopathic segmental infarction of the greater omentum. Case report. Surg Endosc 2001; 15:1226.
	Mihețiu A, Sandu A, Bratu D, Mihețiu C.	Laparoscopic management of primary omental torsion. Case Rep Surg 2021;2021:5536178.
	Abe T, Kajiyama K, Harimoto N, Gion T, Nagaie T,	Laparoscopic omentectomy for preoperative diagnosis of torsion of the greater omentum: Int J Surg Case Rep, 2012; 3(3); 100-2
	Nijkamp JL, Gerretsen SC, Stassen PM.	Left-sided omental infarction: a rare cause of abdominal pain, discovered by CT scan. BMJ Case Rep 2018;2018:bcr2017224138.
	Y. Hirano	Left-sided omental torsion with inguinal hernia World J Gastroenterol, 12 (4) (2006), pp. 662-664
	Nihei Z, Kojima K, Uehara K, Sawai S, Kakihana M, Hirayama R, et al.	Omental bleeding with spontaneously derotated torsion—a case report. Jpn J Surg 1991;21:700-702
	Singh AK, Gervais DA, Lee P.	Omental infarct: CT imaging features. Abdom Imaging. 2006;31:549–54
	Wiesner W, Kaplan V, Bongartz G.	Omental infarction associated with right-sided heart failure Eur Radiol. 2000;10:1130–2
	Oh JY, Cho JH, Kang MJ, Lee JH, Kwon HJ, Nam KJ, et al	Omental infarction caused by laparoscopy-assisted gastrectomy for gastric cancer: CT findings Clin Radiol. 2011;66:966–73
	Grattan-Smith JD, Blews DE, Brand T.	Omental infarction in pediatric patients: sonographic and CT findings. Am J Roentgenol. 2002;178:1537–9
	Zargar NU, Kundal AK, Krishna A.	Omental infarction-an unrecognized cause of acute abdomen Indian J Pediatr. 2007;74:87
	Nagar H, Kessler A, Ben-Sira L, Klepikov I, Wiess & M. Graif J.	Omental infarction: an unusual cause of acute abdomen in children. Pediatr Surg Int 2003;19:677–9.
	Park TU, Oh JH, Chang IT,	Omental infarction: Case series and review of the literature: J Emerg Med, 2012; 42(2); 149-54
	Varjavandi V, Lessin M, Kooros K.	Omental infarction: Risk factors in children. J Pediatr Surg. 2003;38:233–5
	Medina-Gallardo NA, Curbelo-Pena Y, Stickar T,	Omental infarction: Surgical or conservative treatment? A case reports and case series systematic review: Ann Med Surg (Lond), 2020; 56; 186-93
	Sasmal PK, Tantia O, Patle N, Khanna S.	Omental torsion and infarction: a diagnostic dilemma and its laparoscopic management. J Laparoendosc Adv Surg Tech A 2010; 20: 225-9
	Zubair M, Channa MA, Yousuf M.	Omental Torsion Mimicking Acute Appendicitis. Pak J Surg 2008; 24: 266-7.
	F. Tamammoto	Omental torsion with right-sided inguinal hernia Radiat Med, 23 (8) (2005), pp. 566-569
	Joshi S, Cuthbert GA, Kerwat R.	Omental torsion, a rare cause of acute abdomen. BMJ Case Rep 2016:2016:bcr2015213118.
	R. Sarvepalli, S.M. Kyle	Omental torsion: a rare cause of acute abdomen N Z Med J, 123 (1308) (2010), pp. 81-82
	Kim J, Kim Y, Cho OK, RMI H, Koh BH, Kim YS, et al.	Omental torsion: CT features. Abdom Imaging 2004;29:502-504.
	Miguel Perelló J, Aguayo Albasini JL, Soria Aledo V, Aguilar Jiménez J, Flores Pastor B, Candel Arenas MF, et al	Omental torsion: Imaging techniques can prevent unnecessary surgical interventions Gastroenterol Hepatol. 2002;25:493–6
	Saber AA.	Omental torsion. 2005, http://www.emedicine.com/med/ topic2731.htm.
	Zaleta-Cruz JL, Rojas-Méndez J, Garza-Serna U, González-Ruvalcaba R, de Elguea-Lizarraga JO, Flores-Villalba E.	Omental torsion. Case report Cir Cir (Engl Ed) 2017;85:49–53.
	Gosh Y, Arora R.	Omental torsion. J Clin Diagn Res 2014;8(6):NE01-2
	Lugo B, Emil S.	Omental torsion. J Pediatr Surg 2006;41:458–9.
	M.M. McNamara, M.E. Lockhart, N.S. Fineberg, L.L. Berland	Oral contrast media for body CT: comparison of diatrizoate sodium and iohexol for patient acceptance and bowel opacification AJR, 195 (2010), pp. 1137-1141
	Zanchi C, Salierno P, Bellomo R.	Primary acute omental torsion in an overweight girl. J Pediatr 2012; 160:525.
	Epstein LI, Lempke RE.	Primary idiopathic segmental infarction of the greater omentum: case report and collective review of the literature. Ann Surg. 1968;167:437–43
	Halligan EJ, Rabiah FA.	Primary idiopathic segmental infarction of the greater omentum: report of four cases and review of literature. Arch Surg.1959;79:738–45.
	Sakellaris G, Stathopoulos E, Kafousi M, Arbiros J, Bitsori M, Charissis G.	Primary idiopathic segmental infarction of the greater omentum: two cases of acute abdomen in childhood. J Pediatr Surg 2004; 39:1264-6
	Nubi A, McBride W, Stringel G.	Primary omental infarct: conservative vs operative management in the era of ultrasound, computerized tomography, and laparoscopy. J Pediatr Surg 2009;44:953–6.
	Andreuccetti J, Ceribelli C, Manto O, Chiaretti M, Negro P, Tuscano D.	Primary omental torsion (POT): a review of literature and case report. World J Emerg Surg 2011; 6: 6.
	Mendoza-Moreno F, Díez-Gago M, Córdova-García D, et al.	Primary omental torsion as presentation of acute abdomen. Case report. Rev Esp Enf Dig 2016;108(2):105-6.
	Madha ES, Kane TD, Manole MD.	Primary omental torsion in a pediatric patient: case report and review of the literature. Pediatr Emerg Care 2018; 34:e32–e34.
	D.K.W. Chew, L.O. Holgersen, D. Friedman	Primary omental torsion in children J Pediatr Surg, 30 (1995), pp. 816-817
	Khalid K, Somuah TS, Aziz E, Mohamed R, Youssef B.	Primary omental torsion in children: case report. Pan Afr Med J 2013; 14:57.
	Mavridis G, Livaditi E, Baltogiannis N.	Primary omental torsion in children: Ten-year experience. J Pediatr Surg Int. 2007;23:879–82
	Georgios M, Evangelia L, Nikolaos B, Evi V, Christopoulos-Geroulanos G.	Primary omental torsion in children: ten-year experience. Pediatr Surg Int 2007; 23:879–882.
	Kimber CP, Westmore P, Hutson JM, Kelly JH.	Primary omental torsion in children. J Paediatr Child Health 1996;32:22-24.
	Chew DK, Holgersen LO, Friedman D.	Primary omental torsion in children. J Pediat Surg 1995;30:816-817.
	Mallick M, Al-Bassam A.	Primary omental torsion in children. The pre-disposing factors and role of laparoscopy in diagnosis and treatment. Saudi Med J 2006; 27:194–197.
	Crandall, Wallace V, Langer, Jacob C.	Primary Omental Torsion Presenting as Hip Pain and Limp. J Pediatr Gastroenterol Nutr 1999;28:95-96
	Al-Bader I, Al-Said Ali A, Al-Sharraf K, Behbehani A.	Primary omental torsion: two case reports. Med Princ Pract 2007;16:158–60.
	Efthimiou M, Kouritas VK, Fafoulakıs F, Fotakakis K, Chatzitheofilou K.	Primary omental torsion. Report of two case. Surg Today 2009;39:64–7.
	Valioulis I, Tzalas DT, Kallintzis N.	Primary torsion of the greater omentum in children. A neglected cause of acute abdomen. Eur J Pediatr Surg 2003;13:341-343.
	Freed JS, Edelman S.	Primary torsion of the greater omentum mimicking duodenal ulcer. Am J Gastoenterol 1976;66:386-389.
	Feo CF, Porcu A, Ginesu GC, Dettori G.	Primary torsion of the greater omentum: a difficult diagnosis. Dig Dis Sci 2005;50:1283-1284.
	C. Valentine	Primary torsion of the greater omentum: a report of two cases Internet J Third World Med, 3 (2007), p. 5
	Karayiannakis A, Polychronidis A, Chatzigianni E, Simopoulos C.	Primary torsion of the greater omentum: report of a case. Surg Today 2002;32:913-915.
	Choen S, Nambiar R,	Primary torsion of the greater omentum. Case report. Acta Chir Scand 1990;156:171-2
	Kepertis C, Koutsomis G.	Primary torsion of the greater omentum. Indian Pediatrics 2005;42:613-614.
	Young TH.	Primary torsion of the greater omentum. Int Surg 2004;89:72-75
	Lesher AP, Hebra A.	Primary torsion of the omentum and epiploic appendix in children. Am Surg 2010; 76: 110-2.
	H. Ozbey, T. Salman, A. Celik	Primary torsion of the omentum in a 6-year-old boy: report of a case Surg Today, 29 (1999), pp. 568-569
	Sarac AM, Yegen C, Aktan AO, Yalin R.	Primary torsion of the omentum mimicking acute appendicitis. Report of a case. Surg Today 1997;27:251-253.
	R. Jeganathan, E. Epanomeritakis, T. Diamond	Primary torsion of the omentum Ulster Med J, 71 (1) (2002), pp. 76-79
	Mohamed A, Mohamed Y, Harera I.	Primary torsion of the omentum: an intraoperative surprise, case report. Int J Surg 2010; 26:2.
	J. Leroy, N.C. Fott Bragg	Primary torsion of the omentum: CT appearance J Am Coll Surg, 198 (2004), p. 3
	Trombetta LJ.	Primary torsion of the omentum: CT appearance. J Am Coll Surg 2004;198:494
	Jeganathan R, Epanomeritakis E, Diamond T.	Primary torsion of the omentum. Ulster Med J 2002; 71:76-77.
	Eitel GG.	Rare omental torsion. NY Med Rec 1899; 55: 715
	Puylaert JB.	Right-sided segmental infarction of the omentum: clinical, US, and CT findings. Radi_x0002_ology 1992;185:169.
	Cervellione RM, Camoglio FS, Bianchi S, Balducci T, Dipaola G, Giacomello L, et al.	Secondary omental torsion in children: report of two cases and review of the literature. Ped Surg Int 2002;2:184-186.
	C. Papanicolaou, K. Biba, G. Anthimidis, K. Syrianos, V. Lagopoulos, G. Hatzitheoharis	Secondary torsion of the greater omentum: report of a case with an interesting characteristic plain abdominal X-ray Internet J Surg, 16 (2008), p. 1
	Rich RH, Filler RM.	Segmental infarction of the greater omentum- a cause of acute abdomen in childhood. Can J Surg 1983; 26: 241
	Schlesinger AE, Dorfman SR, Braverman RM.	Sonographic appearance of omental infarction in children. Pediatr Radiol 1999;29:598–601
	G.N. Bachar, G. Shafir, V. Postnikov, A. Belenky, O. Benjaminov	Sonographic diagnosis of right segmental omental infarction J Clin Ultrasound, 33 (2) (2005), pp. 76-79
	Bachar GN, Shafir G, Postnikov V, Belenky A, Benjaminov O.	Sonographic diagnosis of right segmental omental infarction. J Clin Ultrasound 2005;33:76 –9.
	van Breda Vriesman AC.	The hyperattenuating ring sign Radiology. 2003;226:556–7
	Hernández RM, Fernández JM, Lozano O, Pérez J, Hernández P, Gutiérrez A, et al.	Torsión completa del epiplón mayor como causa de abdomen agudo. Contribución de la TC en el diagnóstico preoperatorio. Cir Esp 2002;72:362- 364
	A.M. Steinauer-Gebauer, J. Yee, M.E. Lutolf	Torsion of the greater omentum with infarction: the vascular pedicle sign Clin Radiol, 56 (2001), pp. 999-1002
	Tandon AA, Lim KS.	Torsion of the greater omentum: A rare preoperative diagnosis. Indian J Radiol Imaging 2010; 20: 294-6.
	A. Yager, C. Carmeci	Torsion of the greater omentum: CT findings AJR Am J Roentgenol, 173 (1999), pp. 1139-1140
	Alexiou K, Ioannidis A, Drikos I, et al.	Torsion of the greater omentum: Two case reports. J Med Case Rep 2015;9:160. DOI: 10.1186/ s13256-015-0641-5
	Villacampa RE, Pollina JE, Ibarz JAE.	Torsión primaria de epiplón mayor. An Esp Pediatr 2001; 54:251-254
	Montiel-Jarquin AJ, García-Salazar C, García-Baruch JE, Sánchez-Torres J, Barrón-Soto ML.	Torsión segmentaria derecha de epiplón mayor. Informe de un caso. Cir Ciruj 1998;66:74-77.
	Leitner MJ, Jordan CG, Spinner MH, et al.	Torsion, infarction and hemorrhage of the omentum as a cause of acute abdominal distress. Ann Surg 1952;135:103–10
	Payr E.	Weltere experimentelle und klinische beitrage zur frage der stieldrehung intraperitonealer organe and geschwulste. Deutsche Z Chir 1906;85:392.
